# Supplementary material for: The Application of Optical Coherence Tomography Angiography in Cerebral Small Vessel Disease, Ischemic Stroke, and Dementia: A Systematic Review
Source: Front Neurol. 2020 Sep 10;11:1009. doi: 10.3389/fneur.2020.01009 (PMC7511809; doi:10.3389/fneur.2020.01009)
Supplement: Supplementary file 2 [file Table_2.XLS]

## Sheet: OCTA and SVD
No.	Year	Authors	Ttile	Journal	Volume	Issue	errata	DOI	R(reject)/I (include) after Title/abstract screening	Reason	R(reject)/I (include) after full text screening	Reason
1	2011	Stellato, F.: Spevacek, A.: Proux, O.: Minicozzi, V.: Millhauser, G.: Morante, S.	Zinc modulates copper coordination mode in Prion protein octa-repeat subdomains	European Biophysics Journal	40	1 SUPPL. 1	8th EBSA European Biophysics Congress. Budapest Hungary.: (var.pagings).	http://dx.doi.org/10.1007/s00249-011-0734-z	R	(1) Irrelevant studies
2	2016	Rosenfeld, P. J.: Durbin, M. K.: Roisman, L.: Zheng, F.: Miller, A.: Robbins, G.: Schaal, K. B.: Gregori, G.	ZEISS AngioplexTM Spectral Domain Optical Coherence Tomography Angiography: Technical Aspects	Developments in ophthalmology	56			http://dx.doi.org/10.1159/000442773	R	(1) Irrelevant studies
3	2019	Ervin, A. M.: Strauss, R. W.: Ahmed, M. I.: Birch, D.: Cheetham, J.: Ferris, F. L.: Ip, M. S.: Jaffe, G. J.: Maguire, M. G.: Schonbach, E. M.: Sadda, S. R.: West, S. K.: Scholl, H. P. N.	A workshop on measuring the progression of atrophy secondary to stargardt disease in the progstar studies: Findings and lessons learned	Translational Vision Science and Technology	8	2		http://dx.doi.org/10.1167/tvst.8.2.16	R	(1) Irrelevant studies
4	2019	Couturier, A.: Rey, P. A.: Erginay, A.: Lavia, C.: Bonnin, S.: Dupas, B.: Gaudric, A.: Tadayoni, R.	Widefield OCT-Angiography and Fluorescein Angiography Assessments of Nonperfusion in Diabetic Retinopathy and Edema Treated with Anti-Vascular Endothelial Growth Factor	Ophthalmology	126	12		http://dx.doi.org/10.1016/j.ophtha.2019.06.022	R	(1) Irrelevant studies
5	2017	Jia, Yali: Simonett, Joseph M.: Wang, Jie: Hua, Xiaohui: Liu, Liang: Hwang, Thomas S.: Huang, David	Wide-Field OCT Angiography Investigation of the Relationship Between Radial Peripapillary Capillary Plexus Density and Nerve Fiber Layer Thickness	Investigative ophthalmology & visual science	58	12		https://dx.doi.org/10.1167/iovs.17-22593	R	(1) Irrelevant studies
6	2018	Hirano, T.: Kakihara, S.: Toriyama, Y.: Nittala, M. G.: Murata, T.: Sadda, S.	Wide-field en face swept-source optical coherence tomography angiography using extended field imaging in diabetic retinopathy	British Journal of Ophthalmology	102	9		http://dx.doi.org/10.1136/bjophthalmol-2017-311358	R	(1) Irrelevant studies
7	2018	Rasheed, M. A.: Singh, S. R.: Invernizzi, A.: Cagini, C.: Goud, A.: Sahoo, N. K.: Cozzi, M.: Lupidi, M.: Chhablani, J.	Wide-field choroidal thickness profile in healthy eyes	Scientific reports	8	1		http://dx.doi.org/10.1038/s41598-018-35640-9	R	(1) Irrelevant studies
8	2018	Korobelnik, J. F.: Rougier, M. B.: Gontier, B.: Delyfer, M. N.	Wide field SS-OCT angiography and diabetic retinopathy	Investigative Ophthalmology and Visual Science	59	9	2018 Annual Meeting of the Association for Research in Vision and Ophthalmology, ARVO 2018. United States.		R	(1) Irrelevant studies
9	2017	Xu, J.: Song, S.: Wei, W.: Wang, R. K.	Wide field and highly sensitive angiography based on optical coherence tomography with akinetic swept source	Biomedical Optics Express	8	1		http://dx.doi.org/10.1364/BOE.8.000420	R	(1) Irrelevant studies
10	2018	Park, T.: Jang, S. J.: Han, M.: Ryu, S.: Oh, W. Y.	Wide dynamic range high-speed three-dimensional quantitative OCT angiography with a hybrid-beam scan	Optics letters	43	10		http://dx.doi.org/10.1364/OL.43.002237	R	(1) Irrelevant studies
11	2016	Toba, T.: Choi, G.: Uzu, K.: Shinke, T.: Koo, B. K.: Taylor, C.: Otake, H.	Why does thin-cap fibroatheroma cluster in the proximal segment in left anterior coronary artery, but are evenly distributed throughout the entire right coronary artery? Results from computational fluid dynamics simulation by CT-FFR	Journal of the American College of Cardiology	68	18 Supplement 1	28th Annual Symposium Transcatheter Cardiovascular Therapeutics, TCT 2016. United States.		R	(1) Irrelevant studies
12	2019	Miguel, A. I. M.: Silva, B.: Legeai, J.: Haddad, M.	Whole-image, peripapillary total and peripapillary capillary vessel densities in glaucoma: Pilot study of an automated software	Investigative Ophthalmology and Visual Science	60	9	2019 Annual Meeting Association for Research in Vision and Ophthalmology, ARVO 2019. Canada.		R	(1) Irrelevant studies
13	2004	Liu, X. M.: He, C.: Huang, J.	A water-soluble non-aggregating fluorescent octa-carboxylic acid derived from tetraphenylmethane: Synthesis and optical properties	Tetrahedron Letters	45	32		http://dx.doi.org/10.1016/j.tetlet.2004.06.019	R	(1) Irrelevant studies
14	2008	Sitharaman, Balaji: Zakharian, Tatiana Y.: Saraf, Anita: Misra, Preeti: Ashcroft, Jared: Pan, Su: Pham, Quynh P.: Mikos, Antonios G.: Wilson, Lon J.: Engler, David A.	Water-soluble fullerene (C60) derivatives as nonviral gene-delivery vectors	Molecular pharmaceutics	5	4		https://dx.doi.org/10.1021/mp700106w	R	(1) Irrelevant studies
15	2019	De Sisternes, L.: Lewis, W.: Callan, T.: Kubach, S.: Goldberg, R. A.: Durbin, M.	Volumetric registration and averaging of OCTA data for enhanced image quality	Investigative Ophthalmology and Visual Science	60	11	2019 Imaging in the Eye Conference. Canada.		R	(1) Irrelevant studies
16	2017	Spaide, Richard F.: Suzuki, Mihoko: Yannuzzi, Lawrence A.: Matet, Alexandre: Behar-Cohen, Francine	VOLUME-RENDERED ANGIOGRAPHIC AND STRUCTURAL OPTICAL COHERENCE TOMOGRAPHY ANGIOGRAPHY OF MACULAR TELANGIECTASIA TYPE 2	Retina (Philadelphia, Pa.)	37	3		https://dx.doi.org/10.1097/IAE.0000000000001344	R	(1) Irrelevant studies
17	2016	Lane, M.: Moult, E. M.: Novais, E. A.: Louzada, R. N.: Cole, E. D.: Lee, B.: Husvogt, L.: Keane, P. A.: Denniston, A. K.: Witkin, A. J.: Baumal, C. R.: Fujimoto, J. G.: Duker, J. S.: Waheed, N. K.	Visualizing the choriocapillaris under drusen: Comparing 1050-nm swept-source versus 840-nm spectral-domain optical coherence tomography angiography	Investigative Ophthalmology and Visual Science	57	9Special Issue		http://dx.doi.org/10.1167/iovs.15-18915	R	(1) Irrelevant studies
18	2019	Zhou, K.: Song, S.: Zhang, Q.: Chu, Z.: Huang, Z.: Wang, R. K.	Visualizing choriocapillaris using swept source optical coherence tomography angiography with various probe beam sizes	Biomedical Optics Express	10	6		http://dx.doi.org/10.1364/BOE.10.002847	R	(1) Irrelevant studies
19	2019	Park, J. R.: Kim, Y.: Kim, K.: Oh, W.	Visualization of three-dimensional microcirculation of rodents' retina for study of critical illness using optical coherence tomography angiography	Investigative Ophthalmology and Visual Science	60	9	2019 Annual Meeting Association for Research in Vision and Ophthalmology, ARVO 2019. Canada.		R	(1) Irrelevant studies
20	2017	Salas, M.: Augustin, M.: Ginner, L.: Kumar, A.: Baumann, B.: Leitgeb, R.: Drexler, W.: Prager, S.: Hafner, J.: Schmidt-Erfurth, U.: Pircher, M.	Visualization of micro-capillaries using optical coherence tomography angiography with and without adaptive optics	Biomedical Optics Express	8	1		http://dx.doi.org/10.1364/BOE.8.000207	R	(1) Irrelevant studies
21	2018	Yazdanyar, A.: Zhang, P.: Smit-McBride, Z.: Oltjen, S.: Zawadzki, R. J.: Pollak, K.: Nolta, J.: Park, S. S.	Visualization of homing of bone marrow derived human CD34+ stem cells in murine eyes with diabetic retinopathy following intravitreal injection using multimodal in vivo retinal imaging	Investigative Ophthalmology and Visual Science	59	9	2018 Annual Meeting of the Association for Research in Vision and Ophthalmology, ARVO 2018. United States.		R	(1) Irrelevant studies
22	2016	Park, J. R.: Kim, Y.: Park, T.: Lee, M. J.: Lee, J. H.: Jo, Y. H.: Kim, K.: Oh, W. Y.	Visualization of 3D microcirculation of rodents' retinas for studies of critical illness using OCTA	Critical Care Medicine	44	12 Supplement 1	46th Critical Care Congress of the Society of Critical Care Medicine, SCCM 2016. United States.	http://dx.doi.org/10.1097/01.ccm.0000510129.80515.d4	R	(1) Irrelevant studies
23	2016	Hwang, T. S.: Miao, Z.: Bhavsar, K.: Xinbo, Z.: Campbell, J. P.: Lin, P.: Bailey, S. T.: Flaxel, C. J.: Lauer, A. K.: Wilson, D. J.: Huang, D.: Jia, Y.	Visualization of 3 distinct retinal plexuses by projection-resolved optical coherence tomography angiography in diabetic retinopathy	JAMA Ophthalmology	134	12		http://dx.doi.org/10.1001/jamaophthalmol.2016.4272	R	(1) Irrelevant studies
24	2017	Martin, G. C.: Denier, C.: Zambrowski, O.: Grevent, D.: Bruere, L.: Brousse, V.: De Montalembert, M.: Bremond-Gignac, D.: Robert, M. P.	Visual function in asymptomatic patients with homozygous sickle cell disease and temporal macular atrophy	JAMA Ophthalmology	135	10		http://dx.doi.org/10.1001/jamaophthalmol.2017.3008	R	(1) Irrelevant studies
25	2018	Balasubramanian, S.: Borrelli, E.: Lonngi, M.: Velez, F.: Sarraf, D.: Sadda, S. R.: Tsui, I.	Visual function and optical coherence tomography angiography features in children born preterm	Investigative Ophthalmology and Visual Science	59	9	2018 Annual Meeting of the Association for Research in Vision and Ophthalmology, ARVO 2018. United States.		R	(1) Irrelevant studies
26	2017	Marchand, P. J.: Bouwens, A.: Szlag, D.: Nguyen, D.: Descloux, A.: Sison, M.: Coquoz, S.: Extermann, J.: Lasser, T.	Visible spectrum extended-focus optical coherence microscopy for label-free sub-cellular tomography	Biomedical Optics Express	8	7		http://dx.doi.org/10.1364/BOE.8.003343	R	(1) Irrelevant studies
27	2018	Mitchellao, P.: Liew, G.: Gopinath, B.: Nguyen, E.	Visible choroidalneovascularisation: Insightsfrom oct angiography imagingin neovascular amd	Clinical and Experimental Ophthalmology	46	Supplement 1	50th Annual Scientific Congress of the Royal Australian and New Zealand College of Ophthalmologists, RANZCO 2018. Australia.	http://dx.doi.org/10.1111/ceo.13401	R	(1) Irrelevant studies
28	2014	Strouthidis, N. G.: Acharyya, S.: Tun, T. A.: Husain, R.: Haaland, B. A.: Xin, W.: Mari, J. M.: Perera, S.: Aung, T.: Girard, M. J. A.	Visibility of the lamina cribrosa using OCT: A comparison of devices and techniques	Investigative Ophthalmology and Visual Science	55	13	2014 Annual Meeting of the Association for Research in Vision and Ophthalmology, ARVO 2014. United States.		R	(1) Irrelevant studies
29	2018	Curcio, C. A.	Viewing Retinal Vasculature in Alzheimer Disease	JAMA Ophthalmology	136	11		http://dx.doi.org/10.1001/jamaophthalmol.2018.3569	R	(2) review studies
30	2017	Schmidt-Erfurth, U.: Klimscha, S.: Waldstein, S. M.: Bogunovic, H.	A view of the current and future role of optical coherence tomography in the management of age-related macular degeneration	Eye (Basingstoke)	31	1		http://dx.doi.org/10.1038/eye.2016.227	R	(1) Irrelevant studies
31	2019	Lavia, C.: Bonnin, S.: Maule, M.: Erginay, A.: Tadayoni, R.: Gaudric, A.	VESSEL DENSITY OF SUPERFICIAL, INTERMEDIATE, AND DEEP CAPILLARY PLEXUSES USING OPTICAL COHERENCE TOMOGRAPHY ANGIOGRAPHY	Retina (Philadelphia, Pa.)	39	2		http://dx.doi.org/10.1097/IAE.0000000000002413	R	(1) Irrelevant studies
32	2019	Lommatzsch, C.: Rothaus, K.: Koch, J. M.: Heinz, C.: Grisanti, S.	Vessel density in glaucoma of different entities as measured with optical coherence tomography angiography	Clinical Ophthalmology	13			http://dx.doi.org/10.2147/OPTH.S230192	R	(1) Irrelevant studies
33	2016	Hollo, G.	Vessel density calculated from OCT angiography in 3 peripapillary sectors in normal, ocular hypertensive, and glaucoma eyes	European Journal of Ophthalmology	26	3		http://dx.doi.org/10.5301/ejo.5000717	R	(1) Irrelevant studies
34	2017	Rao, H. L.: Pradhan, Z. S.: Weinreb, R. N.: Riyazuddin, M.: Dasari, S.: Venugopal, J. P.: Puttaiah, N. K.: Rao, D. A. S.: Devi, S.: Mansouri, K.: Webers, C. A. B.	Vessel Density and Structural Measurements of Optical Coherence Tomography in Primary Angle Closure and Primary Angle Closure Glaucoma	American Journal of Ophthalmology	177			http://dx.doi.org/10.1016/j.ajo.2017.02.020	R	(1) Irrelevant studies
35	2001	Michellys, P. Y.: Maurin, P.: Toupet, L.: Pellissier, H.: Santelli, M.	A very short synthesis of steroids from 1,3-butadiene and benzocyclobutenes	The Journal of organic chemistry	66	1			R	(1) Irrelevant studies
36	2019	Cohen, S. Y.: Tabary, S.: El Ameen, A.: Mrejen, S.: Quentel, G.: Giocanti-Auregan, A.	Vascular remodeling of choroidal neovascularization in older myopic patients treated with ranibizumab	Graefe's Archive for Clinical and Experimental Ophthalmology	257	3		http://dx.doi.org/10.1007/s00417-018-04205-x	R	(1) Irrelevant studies
37	2017	Byers, R. A.: Fisher, M.: Brown, N. J.: Tozer, G. M.: Matcher, S. J.	Vascular patterning of subcutaneous mouse fibrosarcomas expressing individual VEGF isoforms can be differentiated using angiographic optical coherence tomography	Biomedical Optics Express	8	10		http://dx.doi.org/10.1364/BOE.8.004551	R	(1) Irrelevant studies
38	2017	Pierro, L.: Rabiolo, A.: Iuliano, L.: Gagliardi, M.: Panico, D.: Bandello, F.	Vascular density of retinal capillary plexuses in different subtypes of macular hole	Ophthalmic Surgery Lasers and Imaging Retina	48	8		http://dx.doi.org/10.3928/23258160-20170802-07	R	(1) Irrelevant studies
39	2016	Wang, Q.: Chan, S.: Yang, J. Y.: You, B.: Wang, Y. X.: Jonas, J. B.: Wei, W. B.	Vascular Density in Retina and Choriocapillaris as Measured by Optical Coherence Tomography Angiography	American Journal of Ophthalmology	168			http://dx.doi.org/10.1016/j.ajo.2016.05.005	R	(1) Irrelevant studies
40	2019	Zhang, Y.: Zhang, B.: Fan, M.: Gao, X.: Wen, X.: Li, Z.: Zeng, P.: Tan, W.: Lan, Y.	The vascular densities of the macula and optic disc in normal eyes from children by optical coherence tomography angiography	Graefe's Archive for Clinical and Experimental Ophthalmology				http://dx.doi.org/10.1007/s00417-019-04466-0	R	(1) Irrelevant studies
41	2019	Bonfiglio, V.: Ortisi, E.: Scollo, D.: Reibaldi, M.: Russo, A.: Pizzo, A.: Faro, G.: Macchi, I.: Fallico, M.: Toro, M. D.: Rejdak, R.: Nowomiejska, K.: Toto, L.: Rinaldi, M.: Cillino, S.: Avitabile, T.: Longo, A.	Vascular changes after vitrectomy for rhegmatogenous retinal detachment: optical coherence tomography angiography study	Acta Ophthalmologica				http://dx.doi.org/10.1111/aos.14315	R	(1) Irrelevant studies
42	2017	Battaglia Parodi, M.: Cicinelli, M. V.: Rabiolo, A.: Pierro, L.: Bolognesi, G.: Bandello, F.	Vascular abnormalities in patients with Stargardt disease assessed with optical coherence tomography angiography	British Journal of Ophthalmology	101	6		http://dx.doi.org/10.1136/bjophthalmol-2016-308869	R	(1) Irrelevant studies
43	2019	Schaal, K. B.: Munk, M. R.: Wyssmueller, I.: Berger, L. E.: Zinkernagel, M. S.: Wolf, S.	VASCULAR ABNORMALITIES IN DIABETIC RETINOPATHY ASSESSED WITH SWEPT-SOURCE OPTICAL COHERENCE TOMOGRAPHY ANGIOGRAPHY WIDEFIELD IMAGING	Retina (Philadelphia, Pa.)	39	1		http://dx.doi.org/10.1097/IAE.0000000000001938	R	(1) Irrelevant studies
44	2018	Lee, B.: Ahn, J.: Yun, C.: Kim, S. W.: Oh, J.	Variation of retinal and choroidal vasculatures in patients with age-related macular degeneration	Investigative Ophthalmology and Visual Science	59	12		http://dx.doi.org/10.1167/iovs.17-23600	R	(1) Irrelevant studies
45	2019	De los Angeles Ramos Cadena, M.: Wollstein, G.: Schuman, J. S.: Lucy, K.: Wu, M.: Liu, M.: Rai, R. S.: Jimenez-Roman, J.: Lazcano-Gomez, G.: Hernandez-Monroy, M.: Shin, J. W.: Rim, S. K.: Ishikawa, H.	Variables affecting ocular vessel density measurements	Investigative Ophthalmology and Visual Science	60	11	2019 Imaging in the Eye Conference. Canada.		R	(1) Irrelevant studies
46	2017	Moult, E. M.: Ploner, S. B.: Rebhun, C. B.: Alibhai, A. Y.: Lee, B.: Moreira, C.: Novais, E. A.: Schottenhamml, J.: Husvogt, L.: Maier, A. K.: Rosenfeld, P. J.: Duker, J. S.: Waheed, N.: Fujimoto, J. G.	Variable Interscan Time Analysis (VISTA-) Optical Coherence Tomography Angiography (OCTA) of Blood Flow Speeds in Eyes with Diabetic Retinopathy	Investigative Ophthalmology and Visual Science	58	8	2017 Annual Meeting of the Association for Research in Vision and Ophthalmology, ARVO 2017. United States.		R	(1) Irrelevant studies
47	2008	Michels, S.: Pircher, M.: Geitzenauer, W.: Simader, C.: Gotzinger, E.: Findl, O.: Schmidt-Erfurth, U.: Hitzenberger, C. K.	Value of polarisation-sensitive optical coherence tomography in diseases affecting the retinal pigment epithelium	The British journal of ophthalmology	92	2		https://dx.doi.org/10.1136/bjo.2007.130047	R	(1) Irrelevant studies
48	2018	Bhardwaj, Suruchi: Tsui, Edmund: Zahid, Sarwar: Young, Emma: Mehta, Nitish: Agemy, Steven: Garcia, Patricia: Rosen, Richard B.: Young, Joshua A.	VALUE OF FRACTAL ANALYSIS OF OPTICAL COHERENCE TOMOGRAPHY ANGIOGRAPHY IN VARIOUS STAGES OF DIABETIC RETINOPATHY	Retina (Philadelphia, Pa.)	38	9		https://dx.doi.org/10.1097/IAE.0000000000001774	R	(1) Irrelevant studies
49	2018	Hollo, G.	Valsalva Maneuver and Peripapillary OCT Angiography Vessel Density	Journal of Glaucoma	27	7		http://dx.doi.org/10.1097/IJG.0000000000000983	R	(1) Irrelevant studies
50	2015	Chen, Yu: Ding, Ming: Guan, Wei-jie: Wang, Wei: Luo, Wei-zhan: Zhong, Chang-hao: Jiang, Mei: Jiang, Ju-hong: Gu, Ying-ying: Li, Shi-yue: Zhong, Nan-shan	Validation of human small airway measurements using endobronchial optical coherence tomography	Respiratory medicine	109	11		https://dx.doi.org/10.1016/j.rmed.2015.09.006	R	(1) Irrelevant studies
51	2016	Themstrup, L.: Welzel, J.: Ciardo, S.: Kaestle, R.: Ulrich, M.: Holmes, J.: Whitehead, R.: Sattler, E. C.: Kindermann, N.: Pellacani, G.: Jemec, G. B. E.	Validation of Dynamic optical coherence tomography for non-invasive, in vivo microcirculation imaging of the skin	Microvascular Research	107			http://dx.doi.org/10.1016/j.mvr.2016.05.004	R	(1) Irrelevant studies
52	2019	DaCosta, J.: Bhatia, D.: Crothers, O.: Talks, J. S.	Utilisation of Spectralis optical coherence tomography angiography to assess retinal neovascularisation in diabetic retinopathy	Investigative Ophthalmology and Visual Science	60	9	2019 Annual Meeting Association for Research in Vision and Ophthalmology, ARVO 2019. Canada.		R	(1) Irrelevant studies
53	2009	Williamson, Jonathan P.: McLaughlin, Robert A.: Phillips, Martin J.: Armstrong, Julian J.: Becker, Sven: Walsh, Jennifer H.: Sampson, David D.: Hillman, David R.: Eastwood, Peter R.	Using optical coherence tomography to improve diagnostic and therapeutic bronchoscopy	Chest	136	1		https://dx.doi.org/10.1378/chest.08-2800	R	(1) Irrelevant studies
54	2019	Husvogt, L.: Ploner, S.: Moult, E. M.: Alibhai, A. Y.: Schottenhamml, J.: Waheed, N. K.: Duker, J. S.: Fujimoto, J. G.: Maier, A. K.	Using medical image reconstruction methods for denoising of OCTA data	Investigative Ophthalmology and Visual Science	60	9	2019 Annual Meeting Association for Research in Vision and Ophthalmology, ARVO 2019. Canada.		R	(1) Irrelevant studies
55	2017	Bernucci, M. T.: Merkle, C.: Srinivasan, V. J.	Using a contrast agent to explain vascular scattering patterns in OCT angiography	Investigative Ophthalmology and Visual Science	58	8	2017 Annual Meeting of the Association for Research in Vision and Ophthalmology, ARVO 2017. United States.		R	(1) Irrelevant studies
56	2019	Romano, F.: Albertini, G. C.: Arrigo, A.: Leone, P. P.: Bandello, F.: Battaglia Parodi, M.	Usher syndrome in a patient with Ellis-van Creveld syndrome	European Journal of Ophthalmology				http://dx.doi.org/10.1177/1120672119841778	R	(1) Irrelevant studies
57	2012	Reissner, K. J.: Sartor, G. C.: Vazey, E. M.: Dunn, T. E.: Aston-Jones, G.: Kalivas, P. W.	Use of vivo-morpholinos for control of protein expression in the adult rat brain	Journal of Neuroscience Methods	203	2		http://dx.doi.org/10.1016/j.jneumeth.2011.10.009	R	(1) Irrelevant studies
58	2012	Wilczynska-Piliszek, A. J.: Piliszek, S.: Falandysz, J.	Use of quantitative-structure property relationship (QSPR) and artificial neural network (ANN) based approaches for estimating the octanol-water partition coefficients of the 209 chlorinated trans-azobenzene congeners	Journal of environmental science and health. Part. B, Pesticides, food contaminants, and agricultural wastes	47	2			R	(1) Irrelevant studies
59	2019	Hajrasouliha, A.: Kassa, E.: Hajrasouliha, A. H.	Use of optical coherence tomography angiography as the biomarker in diabetic retinopathy	Investigative Ophthalmology and Visual Science	60	9	2019 Annual Meeting Association for Research in Vision and Ophthalmology, ARVO 2019. Canada.		R	(1) Irrelevant studies
60	2019	DaCosta, J.: Bhatia, D.: Talks, J.	The use of optical coherence tomography angiography and optical coherence tomography to predict visual acuity in diabetic retinopathy	Eye (Basingstoke)				http://dx.doi.org/10.1038/s41433-019-0606-9	R	(1) Irrelevant studies
61	2018	Kuo, W. C.: Kuo, Y. M.: Syu, J. P.: Wang, H. L.: Lai, C. M.: Chen, J. W.: Lo, Y. C.: Chen, Y. Y.	The use of intensity-based Doppler variance method for single vessel response to functional neurovascular activation	Journal of biophotonics	11	7		http://dx.doi.org/10.1002/jbio.201800017	R	(1) Irrelevant studies
62	2013	Lin, J.: Patel, P.: Szirth, B.: Khouri, A.	The use of handheld optical coherence tomography in urban community eye screening	Investigative Ophthalmology and Visual Science	54	15	2013 Annual Meeting of the Association for Research in Vision and Ophthalmology, ARVO 2013. United States.		R	(1) Irrelevant studies
63	1996	Blatter, G.: Jacquinet, J. C.	The use of 2-deoxy-2-trichloroacetamido-D-glucopyranose derivatives in syntheses of hyaluronic acid-related tetra-, hexa-, and octa-saccharides having a methyl beta-D-glucopyranosiduronic acid at the reducing end	Carbohydrate Research	288			http://dx.doi.org/10.1016/0008-6215%2896%2900085-7	R	(1) Irrelevant studies
64	2019	An, D.: Wang, Y.: Li, Y.: Zhu, D.	Urine albumin-to-creatinine ratio and asymptomatic intracranial atherosclerotic stenosis in hypertensive patients	Journal of Human Hypertension	33	6		http://dx.doi.org/10.1038/s41371-019-0201-3	R	(1) Irrelevant studies
65	1995	Taskesenligil, Y.: Balci, M.	An unusual thioketal formation: Attempted synthesis of 2,3-dibromo-6,7- benzobicyclo[3.2.1]octa-2,6-diene	Tetrahedron	51	29		http://dx.doi.org/10.1016/0040-4020%2895%2900414-4	R	(1) Irrelevant studies
66	2019	Zairov, R. R.: Yagodin, A. V.: Khrizanforov, M.: Martynov, A. G.: Nizameev, I. R.: Syakaev, V. V.: Gubaidullin, A. T.: Kornev, T.: Kaman, O.: Budnikova, Y. H.: Gorbunova, Y. G.: Mustafina, A. R.	Unusual magnetic relaxation behavior of hydrophilic colloids based on gadolinium(III) octabutoxyphthalocyaninate	Journal of Nanoparticle Research	21	1		http://dx.doi.org/10.1007/s11051-018-4455-4	R	(1) Irrelevant studies
67	2013	Riboldi, G.: Brajkovic, S.: Govoni, A.: Ranieri, M.: Nizzardo, M.: Simone, C.: Salani, S.: Rizzo, F.: Ruggieri, M.: Faravelli, I.: Zanetta, C.: Bresolin, N.: Comi, G. P.: Corti, S.	Unmodified and octa-guanidine-conjugated morpholino oligomers rescue phenotype in mouse models of spinal muscular atrophy	Journal of Neurology	260	SUPPL. 1	23rd Meeting of the European Neurological Society. Barcelona Spain.: (var.pagings).	http://dx.doi.org/10.1007/s00415-013-6924-0	R	(1) Irrelevant studies
68	2017	Mustafi, D.: Damato, B.: Berry, J. L.	Unilateral Multifocal Choroidal Melanoma	Ocular Oncology and Pathology	4	1		http://dx.doi.org/10.1159/000478102	R	(1) Irrelevant studies
69	2019	Raval, V.: Tyagi, M.: Chhablani, J.: Kaliki, S.: Reddy, R.: Das, T.	Understanding the structural changes following photodynamic and transpupillary thermotherapy for choroidal hemangioma using optical coherence tomography and optical coherence tomography angiography	Indian journal of ophthalmology	67	12		http://dx.doi.org/10.4103/ijo.IJO_962_19	R	(1) Irrelevant studies
70	2017	Lee, E. J.: Kim, T. W.: Lee, S. H.: Kim, J. A.	Underlying microstructure of parapapillary deep-layer capillary dropout identified by optical coherence tomography angiography	Investigative Ophthalmology and Visual Science	58	3		http://dx.doi.org/10.1167/iovs.17-21440	R	(1) Irrelevant studies
71	2016	Aboelnaga, A.: Hagar, M.: Soliman, S. M.	Ultrasonic Synthesis, Molecular Structure and Mechanistic Study of 1,3-Dipolar Cycloaddition Reaction of 1-Alkynylpyridinium-3-olate and Acetylene Derivatives	Molecules (Basel, Switzerland)	21	7		http://dx.doi.org/10.3390/molecules21070848	R	(1) Irrelevant studies
72	2015	Choi, W.: Moult, E. M.: Waheed, N. K.: Adhi, M.: Lee, B.: Lu, C. D.: De Carlo, T. E.: Jayaraman, V.: Rosenfeld, P. J.: Duker, J. S.: Fujimoto, J. G.	Ultrahigh-speed, swept-source optical coherence tomography angiography in nonexudative age-related macular degeneration with geographic atrophy	Ophthalmology	122	12		http://dx.doi.org/10.1016/j.ophtha.2015.08.029	R	(1) Irrelevant studies
73	2014	Moult, E.: Choi, W.: Waheed, N. K.: Adhi, M.: Lee, B. K.: Lu, C. D.: Jayaraman, V.: Potsaid, B.: Rosenfeld, P. J.: Duker, J. S.: Fujimoto, J. G.	Ultrahigh-speed swept-source OCT angiography in exudative AMD	Ophthalmic Surgery Lasers and Imaging Retina	45	6		http://dx.doi.org/10.3928/23258160-20141118-03	R	(1) Irrelevant studies
74	2017	Choi, W.: Waheed, N. K.: Moult, E. M.: Adhi, M.: Lee, B.: De Carlo, T.: Jayaraman, V.: Baumal, C. R.: Duker, J. S.: Fujimoto, J. G.	Ultrahigh speed swept source optical coherence tomography angiography of retinal and choriocapillaris alterations in diabetic patients with and without retinopathy	Retina	37	1		http://dx.doi.org/10.1097/IAE.0000000000001250	R	(1) Irrelevant studies
75	2015	Moult, E.: Waheed, N. K.: Choi, W. J.: Adhi, M.: De Carlo, T.: Potsaid, B.: Jayaraman, V.: Rosenfeld, P. J.: Duker, J. S.: Fujimoto, J. G.	Ultrahigh speed OCT angiography in agerelated macular degeneration using ssfiept source optical coherence tomography	Investigative Ophthalmology and Visual Science	56	7	2015 Annual Meeting of the Association for Research in Vision and Ophthalmology, ARVO 2015. United States.		R	(1) Irrelevant studies
76	2015	Lee, H. C.: Ahsen, O. O.: Liang, K.: Wang, Z.: Giacomelli, M. G.: Figueiredo, M.: Huang, Q.: Potsaid, B.: Jayaraman, V.: Mashimo, H.: Fujimoto, J. G.	Ultrahigh speed endoscopic optical coherence tomography angiography for visualization of subsurface vasculature in Barrett's esophagus and dysplasia	Gastrointestinal Endoscopy	81	5 SUPPL. 1	Digestive Diease Week, DDW 2015 ASGE. Washington, DC United States.: (var.pagings).	http://dx.doi.org/10.1016/j.gie.2015.03.1564	R	(1) Irrelevant studies
77	2018	Zhang, Q.: Rezaei, K. A.: Saraf, S. S.: Chu, Z.: Wang, F.: Wang, R. K.	Ultra-wide optical coherence tomography angiography in diabetic retinopathy	Quantitative Imaging in Medicine and Surgery	8	8		http://dx.doi.org/10.21037/qims.2018.09.02	R	(1) Irrelevant studies
78	2016	Papayannis, A.: Emmanouil, T.: Stringa, F.: Chwiejczak, K.: D'Souza, Y.: Jalil, A.: Stanga, P. E.	Ultra-wide field swept-source optical coherence tomography angiography (UWF SS OCT-A) in diabetic retinopathy	Ophthalmologica	236	Supplement 1	16th Euretina Congress. Denmark.	http://dx.doi.org/10.1159/000448911	R	(1) Irrelevant studies
79	2019	Zhang, Q.: Attaran-Rezaei, K.: Wang, R. K.	Ultra-wide field optical coherence tomography angiography for evaluation of retinal venous occlusion	Investigative Ophthalmology and Visual Science	60	9	2019 Annual Meeting Association for Research in Vision and Ophthalmology, ARVO 2019. Canada.		R	(1) Irrelevant studies
80	2017	Zhang, Q.: Chen, C. L.: Chu, Z.: Attaran-Rezaei, K.: Wang, R. K.	Ultra-wide field optical coherence tomography angiography for evaluation of diabetic retinopathy	Investigative Ophthalmology and Visual Science	58	8	2017 Annual Meeting of the Association for Research in Vision and Ophthalmology, ARVO 2017. United States.		R	(1) Irrelevant studies
81	2019	Khalid, H.: Schwartz, R.: Nicholson, L.: El-Bradey, M.: Rajendram, R.: Keane, P. A.: Balaskas, K.: Sim, D. A.	Ultra wide-field en face swept-source optical coherence tomography angiography application in proliferative diabetic retinopathy	Investigative Ophthalmology and Visual Science	60	9	2019 Annual Meeting Association for Research in Vision and Ophthalmology, ARVO 2019. Canada.		R	(1) Irrelevant studies
82	2019	Vingerling, J. R.: Lubbers, S.	Type 1 choroidal neovascularization protects against atrophy of the retinal pigment epithelium on the long term	Acta Ophthalmologica	97	Supplement 262	Annual Congress of the Netherlands Ophthalmological Society, NOG 2019. Netherlands.	http://dx.doi.org/10.1111/aos.14061	R	(1) Irrelevant studies
83	2019	Pfau, M.: Moller, P. T.: Kunzel, S. H.: Emde, L. V. D.: Lindner, M.: Thiele, S.: Dysli, C.: Nadal, J.: Schmid, M.: Schmitz-Valckenberg, S.: Holz, F. G.: Fleckenstein, M.	Type 1 Choroidal Neovascularization Is Associated with Reduced Localized Progression of Atrophy in Age-Related Macular Degeneration	Ophthalmology Retina				http://dx.doi.org/10.1016/j.oret.2019.09.016	R	(1) Irrelevant studies
84	2019	Yang, J.: Zhang, Q.: Motulsky, E.: Thulliez, M.: Shi, Y.: Lyu, C.: De Sisternes, L.: Durbin, M. K.: Feuer, W.: Wang, R. K.: Gregori, G.: Rosenfeld, P. J.	Two-year natural history of subclinical neovascularization in non-exduative age-related macular degeneration using swept source OCT angiography	Investigative Ophthalmology and Visual Science	60	9	2019 Annual Meeting Association for Research in Vision and Ophthalmology, ARVO 2019. Canada.		R	(1) Irrelevant studies
85	2019	Cao, D.: Wang, L. Q.: Han, X. M.: Guan, H. R.: Lei, M.: Wei, Y. H.: Cheng, L.: Yang, P. M.: Sun, Z. L.: Gao, W.: Dai, J. K.	Two symmetrical unsaturated acids isolated from Viscum album	Chinese Journal of Natural Medicines	17	2		http://dx.doi.org/10.1016/S1875-5364%2819%2930016-0	R	(1) Irrelevant studies
86	2018	Zhao, J. Y.: Ding, J. H.: Li, Z. H.: Feng, T.: Zhang, H. B.: Liu, J. K.	Two new polyols from cultures of the fungus Daedaleopsis tricolor	Natural Product Research	32	9		http://dx.doi.org/10.1080/14786419.2017.1380013	R	(1) Irrelevant studies
87	2014	Matsuo, Y.: Kurihara, R.: Akagi, N.: Mimaki, Y.	Two new homoisoflavonoids from the bulbs of bessera elegans	Natural Product Communications	9	12			R	(1) Irrelevant studies
88	2010	Madhusudhana, J.: Reddy, R. V. N.: Reddy, B. A. K.: Reddy, M. V. B.: Gunasekar, D.: Deville, A.: Bodo, B.	Two new geranyl flavanones from Tephrosia villosa	Natural Product Research	24	8		http://dx.doi.org/10.1080/14786410903020560	R	(1) Irrelevant studies
89	2019	Warnez-Soulie, J.: Macia, M.: Lac, S.: Pecchi, E.: Bernard, M.: Bendahan, D.: Bartoli, M.: Carrier, A.: Giannesini, B.	Tumor protein 53-induced nuclear protein 1 deficiency alters mouse gastrocnemius muscle function and bioenergetics in vivo	Physiological Reports	7	10		http://dx.doi.org/10.14814/phy2.14055	R	(1) Irrelevant studies
90	2019	Chuluunbaatar, B.: Beni, Z.: Dekany, M.: Kovacs, B.: Sarkozy, A.: Datki, Z.: Macsai, L.: Kalman, J.: Hohmann, J.: Vanyolos, A.	Triterpenes from the Mushroom Hypholoma lateritium: Isolation, Structure Determination and Investigation in Bdelloid Rotifer Assays	Molecules (Basel, Switzerland)	24	2		http://dx.doi.org/10.3390/molecules24020301	R	(1) Irrelevant studies
91	2017	Capuano, V.: Miere, A.: Querques, L.: Sacconi, R.: Carnevali, A.: Amoroso, F.: Bandello, F.: Souied, E. H.: Querques, G.	Treatment-Naive Quiescent Choroidal Neovascularization in Geographic Atrophy Secondary to Nonexudative Age-Related Macular Degeneration	American Journal of Ophthalmology	182			http://dx.doi.org/10.1016/j.ajo.2017.07.009	R	(1) Irrelevant studies
92	2018	Lombardi, Mara: Rossi, Alfredo: Fortuna, Maria C.: Garelli, Valentina: Sama, Elisa: Senis, Daniela: Costa, Claudia	Treatment of facial actinic keratoses with a cream containing octatrienoic acid: a multicenter clinical experience	Giornale italiano di dermatologia e venereologia : organo ufficiale, Societa italiana di dermatologia e sifilografia	153	6		https://dx.doi.org/10.23736/S0392-0488.18.06064-9	R	(1) Irrelevant studies
93	2017	Chlasta-Twardzik, E.: Nowinska, A.: Was, P.: Jakubowska, A.: Wylegala, E.	Traumatic cataract in patient with anterior megalophthalmos: Case report	Medicine (United States)	96	30		http://dx.doi.org/10.1097/MD.0000000000007160	R	(1) Irrelevant studies
94	2011	Xi, J.: Li, X.: Zeng, M. Y.: Xu, S.: Yung, R.	Transbronchoscopic 3D volumetric optical coherence tomography (OCT) imaging of airways	European Respiratory Journal	38	SUPPL. 55	European Respiratory Society Annual Congress 2011. Amsterdam Netherlands.: (var.pagings).		R	(1) Irrelevant studies
95	2014	Heiden, David: Tun, NiNi: Maningding, Ernest: Heiden, Matthew: Rose-Nussbaumer, Jennifer: Chan, Khin Nyein: Khizniak, Tamara: Yakubenko, Alexandra: Lewallen, Susan: Keenan, Jeremy D.: Saranchuk, Peter	Training clinicians treating HIV to diagnose cytomegalovirus retinitis	Bulletin of the World Health Organization	92	12		https://dx.doi.org/10.2471/BLT.14.142372	R	(1) Irrelevant studies
96	2003	Darnerud, P. O.	Toxic effects of brominated flame retardants in man and in wildlife	Environment International	29	6		http://dx.doi.org/10.1016/S0160-4120%2803%2900107-7	R	(1) Irrelevant studies
97	2014	Larin, K.: Twa, M. D.: Wang, S.	Towards nondestructive assessment of corneal viscoelasticity by imaging lamb wave propagation with OCT	Investigative Ophthalmology and Visual Science	55	13	2014 Annual Meeting of the Association for Research in Vision and Ophthalmology, ARVO 2014. United States.		R	(1) Irrelevant studies
98	2016	Ploner, S. B.: Moult, E. M.: Choi, W.: Waheed, N. K.: Lee, B.: Novais, E. A.: Cole, E. D.: Potsaid, B.: Husvogt, L.: Schottenhamml, J.: Maier, A.: Rosenfeld, P. J.: Duker, J. S.: Hornegger, J.: Fujimoto, J. G.	Toward quantitative optical coherence tomography angiography: Visualizing blood flow speeds in ocular: Pathology using variable interscan time analysis	Retina	36	Supplement 1		http://dx.doi.org/10.1097/IAE.0000000000001328	R	(1) Irrelevant studies
99	2019	Vasudevan, S.: Vo, J.: Shafer, B.: Nam, A. S.: Vakoc, B. J.: Hammer, D. X.	Toward optical coherence tomography angiography-based biomarkers to assess the safety of peripheral nerve electrostimulation	Journal of Neural Engineering	16	3		http://dx.doi.org/10.1088/1741-2552/ab1405	R	(1) Irrelevant studies
100	2017	Ogawa, N.: Sugiyama, T.: Morita, M.: Suganuma, Y.: Kobayashi, Y.	Total Synthesis of Resolvin D5	Journal of Organic Chemistry	82	4		http://dx.doi.org/10.1021/acs.joc.6b02870	R	(1) Irrelevant studies
101	2018	Chawla, R.: Pujari, A.: Rakheja, V.: Kumar, A.	Torpedo maculopathy: A primary choroidal capillary abnormality?	Indian journal of ophthalmology	66	2		http://dx.doi.org/10.4103/ijo.IJO_784_17	R	(1) Irrelevant studies
102	2017	Jurjevic, D.: Boni, C.: Barthelmes, D.: Fasler, K.: Becker, M.: Michels, S.: Stemmle, J.: Herbort, C.: Zweifel, S. A.	Torpedo Maculopathy Associated with Choroidal Neovascularization	Klinische Monatsblatter fur Augenheilkunde	234	4		http://dx.doi.org/10.1055/s-0043-100230	R	(1) Irrelevant studies
103	2019	Touhami, S.: Philippakis, E.: Tadayoni, R.: Gaudric, A.	Topographic variations of choroidal thickness in healthy eyes on swept source optical coherence tomography	Investigative Ophthalmology and Visual Science	60	9	2019 Annual Meeting Association for Research in Vision and Ophthalmology, ARVO 2019. Canada.		R	(1) Irrelevant studies
104	2018	Borrelli, E.: Balasubramanian, S.: Triolo, G.: Barboni, P.: Sadda, S. R.: Sadun, A. A.	Topographic Macular Microvascular Changes and Correlation With Visual Loss in Chronic Leber Hereditary Optic Neuropathy	American Journal of Ophthalmology	192			http://dx.doi.org/10.1016/j.ajo.2018.05.029	R	(1) Irrelevant studies
105	2018	Lee, S. H.: Lee, E. J.: Kim, T. W.	Topographic correlation between juxtapapillary choroidal thickness and parapapillary deep-layer microvasculature dropout in primary open-angle glaucoma	British Journal of Ophthalmology	102	8		http://dx.doi.org/10.1136/bjophthalmol-2017-311136	R	(1) Irrelevant studies
106	2003	Ohigashi, S.: Tatsuno, I.: Uchida, D.: Higurashi, M.: Hoshimoto, S.: Seki, N.: Hashimoto, N.: Saito, Y.	Topical treatment with 22-oxacalcitriol (OCT), a new vitamin D analogue, caused severe hypercalcemia with exacerbation of chronic renal failure in a psoriatic patient with diabetic nephropathy; a case report and analysis of the potential for hypercalcemia	Internal Medicine	42	12		http://dx.doi.org/10.2169/internalmedicine.42.1202	R	(1) Irrelevant studies
107	2014	Wittig, L.: Otte, C.: Otte, S.: Huttmann, G.: Dromann, D.: Schlaefer, A.	Tissue analysis of solitary pulmonary nodules using OCT A-Scan imaging needle probe	European Respiratory Journal	44	SUPPL. 58	European Respiratory Society Annual Congress 2014. Munich Germany.: (var.pagings).		R	(1) Irrelevant studies
108	2017	De Carvalho, J. E.: Maloca, P.: Tufail, A.: Petzold, A.	Three-dimensional volume rendering of optic disk drusen	Neuro-Ophthalmology	41	Supplement 1	13th Meeting of the European Neuro-Ophthalmological Society, EUNOS 2017. Hungary.	http://dx.doi.org/10.1080/01658107.2017.1353798	R	(1) Irrelevant studies
109	2018	Seo, L.: Ishikawa, H.: Wollstein, G.: Wu, M.: Schuman, J. S.	Three-dimensional vessel density measurements of pre-laminar tissue correspond better with macular thickness than conventional two-dimensional projection measurements	Investigative Ophthalmology and Visual Science	59	9	2018 Annual Meeting of the Association for Research in Vision and Ophthalmology, ARVO 2018. United States.		R	(1) Irrelevant studies
110	1999	Holler, U.: Konig, G. M.: Wright, A. D.	Three new metabolites from marine-derived fungi of the genera coniothyrium and microsphaeropsis	Journal of Natural Products	62	1		http://dx.doi.org/10.1021/np980341e	R	(1) Irrelevant studies
111	2015	Koev, K.	Three family cases with Retinitis pigmentosa rod-cone dystrophy with autosomal dominant inheritance	Acta Ophthalmologica	93	Supplement 255	2015 European Association for Vision and Eye Research Conference, EVER 2015. France.	http://dx.doi.org/10.1111/j.1755-3768.2015.0352	R	(1) Irrelevant studies
112	2015	Muramatsu, D.: Hong, Y. J.: Yasuno, Y.: Iwasaki, T.: Goto, H.: Miura, M.	Three dimensional vascular imaging of diabetic retinopathy by Doppler optical coherence tomography	Investigative Ophthalmology and Visual Science	56	7	2015 Annual Meeting of the Association for Research in Vision and Ophthalmology, ARVO 2015. United States.		R	(1) Irrelevant studies
113	2018	Stefansson, E.	This issue of ACTA, printed and electronic	Acta Ophthalmologica	96	2		http://dx.doi.org/10.1111/aos.13723	R	(1) Irrelevant studies
114	2010	Jankun, J. J.: Skrzypczak-Jankun, E. S. J.	Theaflavin digallate inactivates plasminogen activator inhibitor (PAI-1)	Journal of Thrombosis and Haemostasis	8	SUPPL. 1	20th International Society on Fibrinolysis and Proteolysis, ISFP Congress. Amsterdam Netherlands.: (var.pagings).	http://dx.doi.org/10.1111/j.1538-7836.2010.03960.x	R	(1) Irrelevant studies
115	2019	Liu, X.: Kale, A.: Hui, B.: Montesano, G.: Capewell, N.: Ometto, G.: Veenith, T.: Keane, P. A.: Crabb, D.: Mollan, S.: Blanch, R. J.: Denniston, A. K.	Test-retest variability of optical coherence tomography (OCT) and OCT angiography in a mobile OCT module and level of agreement with conventional table-top OCT	Investigative Ophthalmology and Visual Science	60	9	2019 Annual Meeting Association for Research in Vision and Ophthalmology, ARVO 2019. Canada.		R	(1) Irrelevant studies
116	2017	Vujosevic, S.: Testi, I.: Nacci, E.: Midena, E.	Terson syndrome associated with acute macular neuropathy type 2	Ophthalmic Surgery Lasers and Imaging Retina	48	9		http://dx.doi.org/10.3928/23258160-20170829-13	R	(1) Irrelevant studies
117	2019	Kim, J.: Park, K. H.	Temporal changes of fractal characteristics of perifoveal microvasculature and visual outcomes after epiretinal membrane surgery: An optical coherence tomography angiography study	Investigative Ophthalmology and Visual Science	60	9	2019 Annual Meeting Association for Research in Vision and Ophthalmology, ARVO 2019. Canada.		R	(1) Irrelevant studies
118	2018	Di Giovanni, G.: De Deurwaerdere, P.	TCB-2 [(7R)-3-bromo-2, 5-dimethoxy-bicyclo[4.2.0]octa-1,3,5-trien-7-yl]methanamine]: A hallucinogenic drug, a selective 5-HT2A receptor pharmacological tool, or none of the above?	Neuropharmacology	142			http://dx.doi.org/10.1016/j.neuropharm.2017.10.004	R	(1) Irrelevant studies
119	2018	Behrens, A.: Sallam, A.: Pemberton, J.: Uwaydat, S.	Tamoxifen use in a patient with idiopathic macular telangiectasia type 2	Case Reports in Ophthalmology	9	1		http://dx.doi.org/10.1159/000485739	R	(1) Irrelevant studies
120	2018	Kunikata, H.: Asano, T.: Aizawa, N.: Sato, R.: Kiyota, N.: Shiga, Y.: Kato, K.: Nakazawa, T.	The Taiwa STUDY: Association between optical coherence tomography angiography measurements of the retinal peripapillary capillaries and macular capillary plexus in normal subjects	Investigative Ophthalmology and Visual Science	59	9	2018 Annual Meeting of the Association for Research in Vision and Ophthalmology, ARVO 2018. United States.		R	(1) Irrelevant studies
121	2017	Baran, U.: Choi, W. J.: Li, Y.: Wang, R. K.	Tail artifact removal in OCT angiography images of rodent cortex	Journal of biophotonics	10	11		http://dx.doi.org/10.1002/jbio.201600194	R	(1) Irrelevant studies
122	2019	Liang, J.: Li, Y.: Chen, L.: Xia, W.: Wu, G.: Tong, X.: Su, C.: He, J.: Lin, X.: Tao, J.	Systemic microvascular rarefaction is correlated with dysfunction of late endothelial progenitor cells in mild hypertension: a substudy of EXCAVATION-CHN1	Journal of translational medicine	17	1		http://dx.doi.org/10.1186/s12967-019-2108-8	R	(1) Irrelevant studies
123	2019	Chang, R.: Nelson, A.: LeTran, V.: Vu, B.: Burkemper, B.: Chu, Z.: Fard, A.: Kashani, A. H.: Xu, B.: Wang, R. K.: Varma, R.: Richter, G. M.	Systemic Determinants of Peripapillary Vessel Density in the African American Eye Disease Study	Investigative Ophthalmology and Visual Science	60	9	2019 Annual Meeting Association for Research in Vision and Ophthalmology, ARVO 2019. Canada.		R	(1) Irrelevant studies
124	2019	Chang, R.: Nelson, A. J.: LeTran, V.: Vu, B.: Burkemper, B.: Chu, Z.: Fard, A.: Kashani, A. H.: Xu, B. Y.: Wang, R. K.: Varma, R.: Richter, G. M.: McKean-Cowdin, R.: Torres, M.: Fairbrother-Crisp, A.: Choudhury, F.: Jiang, X.: Adamashvili, T.: Lastra, C.: Corona, E.: Wang, Y.: Douglass, J.: Barrera, J.: Linton, J.	Systemic Determinants of Peripapillary Vessel Density in Healthy African Americans: The African American Eye Disease Study	American Journal of Ophthalmology	207			http://dx.doi.org/10.1016/j.ajo.2019.06.014	R	(1) Irrelevant studies
125	1990	Hasegawa, A.: Murase, T.: Morita, M.: Ishida, H.: Kiso, M.	Synthetic studies on sialoglycoconjugates 15: Synthesis of ganglioside GM3 analogs containing a variety of lipophilic parts	Journal of Carbohydrate Chemistry	9	2020-02-03			R	(1) Irrelevant studies
126	1988	Tam, J. P.	Synthetic peptide vaccine design: synthesis and properties of a high-density multiple antigenic peptide system	Proceedings of the National Academy of Sciences of the United States of America	85	15			R	(1) Irrelevant studies
127	2014	Shebl, M.	Synthesis, spectroscopic characterization and antimicrobial activity of binuclear metal complexes of a new asymmetrical Schiff base ligand: DNA binding affinity of copper(II) complexes	Spectrochimica Acta - Part A: Molecular and Biomolecular Spectroscopy	117			http://dx.doi.org/10.1016/j.saa.2013.07.107	R	(1) Irrelevant studies
128	2016	Senthan, S. A.: Alexander, V.	Synthesis, luminescence, and electrochemical studies of tetra- and octanuclear ruthenium(ii) complexes of tolylterpyridine appended calixarenes	New Journal of Chemistry	40	12		http://dx.doi.org/10.1039/c6nj02564a	R	(1) Irrelevant studies
129	2007	Kaneshiro, T. L.: Wang, X.: Lu, Z. R.	Synthesis, characterization, and gene delivery of poly-L-iysine octa(3-aminopropyl)silsesquioxane dendrimers: Nanoglobular drug carriers with precisely defined molecular architectures	Molecular Pharmaceutics	4	5		http://dx.doi.org/10.1021/mp070036z	R	(1) Irrelevant studies
130	2011	Naresh, Kottari: Bharati, Binod Kumar: Avaji, Prakash Gouda: Chatterji, Dipankar: Jayaraman, Narayanaswamy	Synthesis, biological studies of linear and branched arabinofuranoside-containing glycolipids and their interaction with surfactant protein A	Glycobiology	21	9		https://dx.doi.org/10.1093/glycob/cwr068	R	(1) Irrelevant studies
131	2015	Kandeel, M. M.: Refaat, H. M.: Kassab, A. E.: Shahin, I. G.: Abdelghany, T. M.	Synthesis, anticancer activity and effects on cell cycle profile and apoptosis of novel thieno[2,3-d]pyrimidine and thieno[3,2-e] triazolo[4,3-c]pyrimidine derivatives	European Journal of Medicinal Chemistry	90			http://dx.doi.org/10.1016/j.ejmech.2014.12.009	R	(1) Irrelevant studies
132	1999	Borovkov, V. V.: Lintuluoto, J. M.: Inoue, Y.	Synthesis of Zn-, Mn-, and Fe-containing mono- and heterometallated ethanediyl-bridged porphyrin dimers	Helvetica Chimica Acta	82	6		http://dx.doi.org/10.1002/%28SICI%291522-2675%2819990609%2982:6%3C919::AID-HLCA919%3E3.0.CO;2-P	R	(1) Irrelevant studies
133	2016	Xu, J.: Nie, X.: Hong, Y.: Jiang, Y.: Wu, G.: Yin, X.: Wang, C.: Wang, X.	Synthesis of water soluble glycosides of pentacyclic dihydroxytriterpene carboxylic acids as inhibitors of alpha-glucosidase	Carbohydrate Research	424			http://dx.doi.org/10.1016/j.carres.2016.02.009	R	(1) Irrelevant studies
134	2015	Maurin, P.: Moraleda, D.: Pellissier, H.: Rodriguez, R.: Santelli, M.	Synthesis of Unnatural Steroids Using the Bistro Strategy	Synlett	26	6		http://dx.doi.org/10.1055/s-0034-1379991	R	(1) Irrelevant studies
135	1981	Mullin, M.: Sawka, G.: Safe, L.: McCrindle, S.: Safe, S.	Synthesis of the octa- and nonachlorobiphenyl isomers and congeners and their quantitation in commercial polychlorinated biphenyls and identification in human breast milk	Journal of Analytical Toxicology	5	3			R	(1) Irrelevant studies
136	1993	Takeo, K.: Maki, K.: Wada, Y.: Kitamura, S.	Synthesis of the laminara-oligosaccharide methyl beta-glycosides of dp 3-8	Carbohydrate research	245	1			R	(1) Irrelevant studies
137	2016	Piorecka, K.: Radzikowska, E.: Kurjata, J.: Rozga-Wijas, K.: Stanczyk, W. A.: Wielgus, E.	Synthesis of the first POSS cage-anthracycline conjugates: Via amide bonds	New Journal of Chemistry	40	7		http://dx.doi.org/10.1039/c6nj00347h	R	(1) Irrelevant studies
138	2015	Yen, S. K.: Varma, D. P.: Guo, W. M.: Ho, V. H.: Vijayaragavan, V.: Padmanabhan, P.: Bhakoo, K.: Selvan, S. T.	Synthesis of small-sized, porous, and low-toxic magnetite nanoparticles by thin POSS silica coating	Chemistry (Weinheim an der Bergstrasse, Germany)	21	10		http://dx.doi.org/10.1002/chem.201406388	R	(1) Irrelevant studies
139	2004	Adachi, K.: Tamaki, R.: Chujo, Y.	Synthesis of organic-inorganic polymer hybrids from ammonium-propyl- functionalized polyhedral oligomeric silsesquioxane	Bulletin of the Chemical Society of Japan	77	11		http://dx.doi.org/10.1246/bcsj.77.2115	R	(1) Irrelevant studies
140	2015	Ishigami, K.: Kobayashi, M.: Takagi, M.: Shin-Ya, K.: Watanabe, H.	Synthesis of marine oxylipin topsentolide A1 and its stereoisomers, and determination of the absolute configuration of the natural product	Tetrahedron	71	44		http://dx.doi.org/10.1016/j.tet.2015.09.013	R	(1) Irrelevant studies
141	2006	Pozsgay, V.: Ekborg, G.: Sampathkumar, S. G.	Synthesis of hexa- to tridecasaccharides related to Shigella dysenteriae type 1 for incorporation in experimental vaccines	Carbohydrate Research	341	10		http://dx.doi.org/10.1016/j.carres.2006.04.006	R	(1) Irrelevant studies
142	1995	Albrecht, B.: Putz, U.: Schwarzmann, G.	Synthesis of fluorescent and radioactive analogues of two lactosylceramides and glucosylceramide containing beta-thioglycosidic bonds that are resistant to enzymatic degradation	Carbohydrate research	276	2			R	(1) Irrelevant studies
143	1997	Srikrishna, A.: Danieldoss, S.: Sharma, G. V. R.	Synthesis of chiral bicyclo[2.2.2]octa-5,7-dien-2-ones	Synthetic Communications	27	4		http://dx.doi.org/10.1080/00397919708003331	R	(1) Irrelevant studies
144	2003	Yang, F.: Hua, Y.: Du, Y.	Synthesis of biantennary beta-D-(1->6) glucosamine oligosaccharides	Carbohydrate Research	338	12		http://dx.doi.org/10.1016/S0008-6215%2803%2900170-8	R	(1) Irrelevant studies
145	2014	Kayarmar, R.: Nagaraja, G. K.: Bhat, M.: Naik, P.: Rajesh, K. P.: Shetty, S.: Arulmoli, T.	Synthesis of azabicyclo[4.2.0]octa-1,3,5-trien-8-one analogues of 1H-imidazo[4,5-c]quinoline and evaluation of their antimicrobial and anticancer activities	Medicinal Chemistry Research	23	6		http://dx.doi.org/10.1007/s00044-013-0885-9	R	(1) Irrelevant studies
146	2015	Chimjarn, S.: Kunthom, R.: Chancharone, P.: Sodkhomkhum, R.: Sangtrirutnugul, P.: Ervithayasuporn, V.	Synthesis of aromatic functionalized cage-rearranged silsesquioxanes (T8, T10, and T12) via nucleophilic substitution reactions	Dalton transactions (Cambridge, England : 2003)	44	3		http://dx.doi.org/10.1039/c4dt02941k	R	(1) Irrelevant studies
147	2009	Kubodera, Noboru: Hatakeyama, Susumi	Synthesis of all possible A-ring diastereomers at the 1- and 3-positions of 1alpha,25-dihydroxy-2beta-(3-hydroxypropoxy)vitamin D3 (ED-71) using C2-symmetrical epoxide as a common starting material	Anticancer research	29	9			R	(1) Irrelevant studies
148	1990	Pozsgay, V.: Brisson, J. R.: Jennings, H. J.	Synthesis of a tri- and a tetra-saccharide fragment of the capsular polysaccharide of type III group B Streptococcus	Carbohydrate research	205				R	(1) Irrelevant studies
149	2005	Rudovsky, J.: Kotek, J.: Hermann, P.: Lukes, I.: Mainero, V.: Aime, S.	Synthesis of a bifunctional monophosphinic acid DOTA analogue ligand and its lanthanide(III) complexes. A gadolinium(III) complex endowed with an optimal water exchange rate for MRI applications	Organic and Biomolecular Chemistry	3	1		http://dx.doi.org/10.1039/b410103k	R	(1) Irrelevant studies
150	2004	Moriarty, R. M.: Pavlovic, D.	Synthesis of 1,4-annulated cyclooctatetraenophanes based on a novel cubane building block approach	Journal of Organic Chemistry	69	16		http://dx.doi.org/10.1021/jo049643d	R	(1) Irrelevant studies
151	2019	Jabur, H. S.	Synthesis characterization and study of some electrical properties of compound of Octaphenylporphyrazin Cobalt (III) complexes	Research Journal of Pharmacy and Technology	12	2		http://dx.doi.org/10.5958/0974-360X.2019.00087.8	R	(1) Irrelevant studies
152	2005	Garcia-Martin, M. G.: Garcia-Alvarez, M.: De Martinez Ilarduya, A.: Campos, L.: Galbis, J. A.: Munoz-Guerra, S.	Synthesis and secondary structure of oligo(alpha-isobutyl beta,L-aspartate)s	Biopolymers	77	2		http://dx.doi.org/10.1002/bip.20191	R	(1) Irrelevant studies
153	2011	Ou, B. N.: Liao, Z. Z.: Liang, G.: Tang, A. Z.	Synthesis and Reversal Activity of Multidrug Resistance of Hepatocellular Carcinoma of (-)-Epigallocatechin Gallate Analogues	Chinese Journal of Natural Medicines	9	4		http://dx.doi.org/10.1016/S1875-5364%2811%2960064-2	R	(1) Irrelevant studies
154	1996	Schultz, A. G.: Taveras, A. G.	Synthesis and photochemistry of spiro[2.5]octa-1,4-dien-3-ones. Reversible biradical formation and biradical-olefin cycloaddition	Tetrahedron Letters	37	33		http://dx.doi.org/10.1016/0040-4039%2896%2901246-4	R	(1) Irrelevant studies
155	1994	Takeda, J.: Sato, M.	Synthesis and nonplanar macrocyclic characters of hexa-, octa-, and decaphenylporphyrins	Tetrahedron Letters	35	21		http://dx.doi.org/10.1016/S0040-4039%2800%2973239-4	R	(1) Irrelevant studies
156	2004	Gurek, A. G.: Durmus, M.: Ahsen, V.	Synthesis and mesomorphic properties of tetra- and octa-substituted phthalocyanines	New Journal of Chemistry	28	6		http://dx.doi.org/10.1039/b314995a	R	(1) Irrelevant studies
157	2014	Isabirye, D.: Mtunzi, F.: Aiyelabola, T.	Synthesis and kinetic of metalation of 2,3,7,8,12,13,17,18-octakis(propyl), N,N,N',N'-tetramethylamino porphyrazines and 2,3,9,10,16,17,23,24-octa substituted phthalocyanine	Journal of Biological Inorganic Chemistry	19	2 SUPPL. 1	12th European Biological Inorganic Chemistry Conference. Zurich Switzerland.: (var.pagings).	http://dx.doi.org/10.1007/s00775-014-1162-1	R	(1) Irrelevant studies
158	2010	Xu, R.: Kaneshiro, T. L.: Jeong, E. K.: Parker, D. L.: Lu, Z. R.	Synthesis and evaluation of nanoglobulecystamine-(Gd-DO3A), a biodegradable nanosized magnetic resonance contrast agent for dynamic contrast-enhanced magnetic resonance urography	International Journal of Nanomedicine	5	1		http://dx.doi.org/10.2147/IJN.S12224	R	(1) Irrelevant studies
159	2005	Tran, A. H.: Miller, D. O.: Georghiou, P. E.	Synthesis and complexation properties of "zorbarene": A new naphthalene ring-based molecular receptor	Journal of Organic Chemistry	70	4		http://dx.doi.org/10.1021/jo0484427	R	(1) Irrelevant studies
160	2008	Dash, D. C.: Ghosh, S.: Mohapatra, R. K.: Naik, P.	Synthesis and characterization of UO2VI, Th IV, ZrOIV and VOIV complexes with Schiff base derived from ethylene diamine/orthophenylene diamine and diacetyl monoxime	Journal of the Indian Chemical Society	85	10			R	(1) Irrelevant studies
161	2010	Mohapatra, R. K.	Synthesis and characterization of UO2VI, Th IV and VOIV complexes with a Schiff base and their derivatives with monochloroacetic acid	Journal of the Indian Chemical Society	87	10			R	(1) Irrelevant studies
162	1993	D'Accorso, N. B.: Thiel, I. M. E.	Synthesis and characterization of two 1,2,3,6,2',3',4',6'-octa-O-benzoyl-beta-D-hexapyranosyl-(1 -> 4)beta-D-allopyranoses	Carbohydrate Research	245	1		http://dx.doi.org/10.1016/0008-6215%2893%2980067-O	R	(1) Irrelevant studies
163	2009	Dash, D. C.: Mohapatra, R. K.: Ghosh, S.: Naik, P.	Synthesis and characterization of some homo binuclear UO2 2+, Th4+, ZrO2+ and VO2+ complexes with Schiff base monohydrazone derivatives	Journal of the Indian Chemical Society	86	8			R	(1) Irrelevant studies
164	2019	Ozdemir, M.: Karapinar, B.: Yalcin, B.: Salan, U.: Durmus, M.: Bulut, M.	Synthesis and characterization of novel 7-oxy-3-ethyl-6-hexyl-4-methylcoumarin substituted metallo phthalocyanines and investigation of their photophysical and photochemical properties	Dalton transactions (Cambridge, England : 2003)	48	34		http://dx.doi.org/10.1039/c9dt02687h	R	(1) Irrelevant studies
165	2008	Makhseed, S.: Samuel, J.: Ibrahim, F.	Synthesis and characterization of non-aggregating octa-substituted azaphthalocyanines bearing bulky phenoxy substituents	Tetrahedron	64	37		http://dx.doi.org/10.1016/j.tet.2008.06.072	R	(1) Irrelevant studies
166	2009	Selvaraj, V.: Grace, A. N.: Jothibasu, S.: Nagendiran, S.: Alagar, M.	Synthesis and characterization of Au/POSS composite powder for bio-fuel cells and antibiotic applications	Journal of nanoscience and nanotechnology	9	10			R	(1) Irrelevant studies
167	2012	Ibrahim-Ouali, M.: Romero, E.	Synthesis and characterization of (+/-)-13-hydroxy-3,11-diaza steroids	Steroids	77	2020-01-02		http://dx.doi.org/10.1016/j.steroids.2011.11.003	R	(1) Irrelevant studies
168	1996	Bryant, G. C.: Cook, M. J.: Ryan, T. G.: Thorne, A. J.	Synthesis and characterisation of some mesogenic mononuclear and multinuclear phthalocyanines	Tetrahedron	52	3		http://dx.doi.org/10.1016/0040-4020%2895%2900927-2	R	(1) Irrelevant studies
169	1991	Wenz, G.	Synthesis and characterisation of some lipophilic per(2,6-di-O-alkyl)cyclomalto-oligosaccharides	Carbohydrate Research	214	2		http://dx.doi.org/10.1016/0008-6215%2891%2980033-J	R	(1) Irrelevant studies
170	2005	Gottumukkala, Vijay: Luguya, Raymond: Fronczek, Frank R.: Vicente, M. Graca H.	Synthesis and cellular studies of an octa-anionic 5,10,15,20-tetra[3,5-(nido-carboranylmethyl)phenyl]porphyrin (H(2)OCP) for application in BNCT	Bioorganic & medicinal chemistry	13	5			R	(1) Irrelevant studies
171	2017	Gandolfi, R.: Contini, A.: Pinto, D.: Marzani, B.: Pandini, S.: Nava, D.: Pini, E.	Synthesis and Biological Evaluation of New Natural Phenolic (2E,4E,6E)-Octa-2,4,6-trienoic Esters	Chemistry and Biodiversity	14	12		http://dx.doi.org/10.1002/cbdv.201700294	R	(1) Irrelevant studies
172	2001	Arenz, C.: Gartner, M.: Wascholowski, V.: Giannis, A.	Synthesis and biochemical investigation of scyphostatin analogues as inhibitors of neutral sphingomyelinase	Bioorganic and Medicinal Chemistry	9	11		http://dx.doi.org/10.1016/S0968-0896%2801%2900165-1	R	(1) Irrelevant studies
173	1991	Mazid, M. A.: Moase, E.: Scott, E.: Hanna, H. R.: Unger, F. M.	Synthesis and bioactivity of copolymers with fragments of heparin	Journal of biomedical materials research	25	9			R	(1) Irrelevant studies
174	2007	Kennedy, C. A.: Chan, F. C.: DeVocelle, M.: Meaney, C.: Bouchier-Hayes, D. J.: Kelly, J. G.	Synthesis and assessment of a novel peptide conjugate to deliver phenytoin for wound repair	Journal of Drug Delivery Science and Technology	17	5		http://dx.doi.org/10.1016/S1773-2247(07)50047-X	R	(1) Irrelevant studies
175	2014	Zhao, J.: Dong, H. B.: Yang, M. Y.: Du, J.: Jiang, J. Z.: Wang, M. A.	Synthesis and antifungal activity of 7-methyl-7-hydroxy-2,3-benzo[c]octa-1, 6-olide	Journal of Asian Natural Products Research	16	3		http://dx.doi.org/10.1080/10286020.2013.879121	R	(1) Irrelevant studies
176	1990	Alais, J.: Veyrieres, A.	Syntheses of linear tetra-, hexa-, and octa-saccharide fragments of the i-blood group active poly-(N-acetyl-lactosamine) series. Blockwise methods for the synthesis of repetitive oligosaccharide sequences	Carbohydrate research	207	1			R	(1) Irrelevant studies
177	2013	Subramanian, T.: Subramanian, K. L.: Sunkara, M.: Onono, F. O.: Morris, A. J.: Spielmann, H. P.	Syntheses of deuterium labeled prenyldiphosphate and prenylcysteine analogues for in vivo mass spectrometric quantification	Journal of Labelled Compounds and Radiopharmaceuticals	56	8		http://dx.doi.org/10.1002/jlcr.3049	R	(1) Irrelevant studies
178	2006	Causey, P. W.: Dubovyk, I.: Leznoff, C. C.	Syntheses and characterization of phthalonitriles and phthalocyanines substituted with adamantane moieties	Canadian Journal of Chemistry	84	10		http://dx.doi.org/10.1139/V06-096	R	(1) Irrelevant studies
179	2018	Chandrasekaran, S.: Sadek, H.: Khouri, P.: Szirth, B.	Synergetic digital ocular imaging for baselines upon diagnosis of type 1 diabetes mellitus	Investigative Ophthalmology and Visual Science	59	9	2018 Annual Meeting of the Association for Research in Vision and Ophthalmology, ARVO 2018. United States.		R	(1) Irrelevant studies
180	2019	Tian, M.: Tappeiner, C.: Zinkernagel, M. S.: Wolf, S.: Munk, M. R.	Swept-source optical coherence tomography angiography reveals vascular changes in intermediate uveitis	Acta Ophthalmologica	97	5		http://dx.doi.org/10.1111/aos.14024	R	(1) Irrelevant studies
181	2016	Moult, E. M.: Waheed, N. K.: Novais, E. A.: Choi, W.: Lee, B.: Ploner, S. B.: Cole, E. D.: Louzada, R. N.: Lu, C. D.: Rosenfeld, P. J.: Duker, J. S.: Fujimoto, J. G.	Swept-source optical coherence tomography angiography reveals choriocapillaris alterations in eyes with nascent geographic atrophy and drusen-associated geographic atrophy	Retina	36	Supplement 1		http://dx.doi.org/10.1097/IAE.0000000000001287	R	(1) Irrelevant studies
182	2016	Ghasemi Falavarjani, Khalil: Tian, Jack J.: Akil, Handan: Garcia, Giancarlo A.: Sadda, Srinivas R.: Sadun, Alfredo A.	SWEPT-SOURCE OPTICAL COHERENCE TOMOGRAPHY ANGIOGRAPHY OF THE OPTIC DISK IN OPTIC NEUROPATHY	Retina (Philadelphia, Pa.)	36 Suppl 1			https://dx.doi.org/10.1097/IAE.0000000000001259	R	(1) Irrelevant studies
183	2016	Falavarjani, K. G.: Tian, J. J.: Akil, H.: Garcia, G. A.: Sadda, S. R.: Sadun, A. A.	Swept-source optical coherence tomography angiography of the optic disk in optic neuropathy	Retina	36	Supplement 1		http://dx.doi.org/10.1097/IAE.0000000000001259	R	(1) Irrelevant studies
184	2018	Montorio, D.: Giuffre, C.: Miserocchi, E.: Modorati, G.: Sacconi, R.: Mercuri, S.: Querques, L.: Querques, G.: Bandello, F.	Swept-source optical coherence tomography angiography in serpiginous choroiditis	British Journal of Ophthalmology	102	7		http://dx.doi.org/10.1136/bjophthalmol-2017-310989	R	(1) Irrelevant studies
185	2019	Kahloun, R.: Jelliti, B.: Ksiaa, I.: Ben Amor, H.: Zaouali, S.: Lupidi, M.: Ben Yahia, S.: Khairallah, M.	SWEPT-SOURCE OPTICAL COHERENCE TOMOGRAPHY ANGIOGRAPHY IN RICKETTSIAL RETINITIS	Retinal cases & brief reports	13	4		http://dx.doi.org/10.1097/ICB.0000000000000603	R	(1) Irrelevant studies
186	2019	Ipek, S. C.: Ayhan, Z.: Kadayifcilar, S.: Saatci, A. O.	Swept-source optical coherence tomography angiography in a patient with bietti crystalline dystrophy followed for ten years	Turkish Journal of Ophthalmology	49	2		http://dx.doi.org/10.4274/tjo.galenos.2018.90768	R	(1) Irrelevant studies
187	2017	Pellegrini, M.: Staurenghi, G.	Swept-source Optical Coherence Tomography Angiography Imaging in a Case of Uveal Melanoma	Ophthalmology	124	5		http://dx.doi.org/10.1016/j.ophtha.2016.11.017	R	(1) Irrelevant studies
188	2017	Finger, R. P.: Wintergerst, M.: Holz, F. G.	Swept-source optical coherence tomography angiography findings in uveitis: Novel biomarkers for disease activity?	Investigative Ophthalmology and Visual Science	58	8	2017 Annual Meeting of the Association for Research in Vision and Ophthalmology, ARVO 2017. United States.		R	(1) Irrelevant studies
189	2019	Khochtali, S.: Abroug, N.: Megzari, K.: Gargouri, M. A.: Ksiaa, I.: Ben Amor, H.: Saihi, E.: Khairallah, M.	Swept-source Optical Coherence Tomography Angiography Findings in Uveitic Cystoid Macular Edema	Ocular Immunology and Inflammation	27	8		http://dx.doi.org/10.1080/09273948.2019.1672195	R	(1) Irrelevant studies
190	2017	Ali, Zaria: Shields, Carol Lally: Jasani, Kirti: Aslam, Tariq Mehmood: Balaskas, Konstantinos	Swept-Source Optical Coherence Tomography Angiography Findings in Torpedo Maculopathy	Ophthalmic surgery, lasers & imaging retina	48	11		https://dx.doi.org/10.3928/23258160-20171030-10	R	(1) Irrelevant studies
191	2016	Yahia, S. B.: Abroug, N.: Khochtali, S.: Kahloun, R.: Jelliti, B.: Nouira, F.: Khairallah, M.	Swept-source optical coherence tomography angiography features in Behcet's uveitis	Investigative Ophthalmology and Visual Science	57	12	2016 Annual Meeting of the Association for Research in Vision and Ophthalmology, ARVO 2016. United States.		R	(1) Irrelevant studies
192	2019	Guan, T.: Venkat, A.: Baynes, K.: Fisher, E.: Balascoe, A.: Welsh, J.: Kaiser, P. K.: Srivastava, S. K.: Sharma, S.	Swept-source Optical Coherence Tomography Angiography Detection of Flow Abnormalities in Patients with Pulmonary Sarcoidosis	Investigative Ophthalmology and Visual Science	60	9	2019 Annual Meeting Association for Research in Vision and Ophthalmology, ARVO 2019. Canada.		R	(1) Irrelevant studies
193	2016	Li, D. Q.: Golding, J.: Choudhry, N.	Swept-source optical coherence tomography angiography and vascular perfusion map findings in obstructive sleep apnea	Ophthalmic Surgery Lasers and Imaging Retina	47	9		http://dx.doi.org/10.3928/23258160-20160901-14	R	(1) Irrelevant studies
194	2017	Yannuzzi, N. A.: Swaminathan, S. S.: Zheng, F.: Miller, A.: Gregori, G.: Davis, J. L.: Rosenfeld, P. J.	Swept-source OCT angiography shows sparing of the choriocapillaris in multiple evanescent white dot syndrome	Ophthalmic Surgery Lasers and Imaging Retina	48	1		http://dx.doi.org/10.3928/23258160-20161219-10	R	(1) Irrelevant studies
195	2018	Swaminathan, Swarup S.: Zheng, Fang: Miller, Andrew R.: Gregori, Giovanni: Davis, Janet L.: Rosenfeld, Philip J.	Swept-Source OCT Angiography of Multiple Evanescent White Dot Syndrome With Inflammatory Retinal Pigment Epithelial Detachment	Ophthalmic surgery, lasers & imaging retina	49	2		https://dx.doi.org/10.3928/23258160-20180129-12	R	(1) Irrelevant studies
196	2014	Thorell, M. R.: Zhang, Q.: Huang, Y.: An, L.: Durbin, M. K.: Laron, M.: Sharma, U.: Stetson, P. F.: Gregori, G.: Wang, R. K.: Rosenfeld, P. J.	Swept-source OCT angiography of macular telangiectasia type 2	Ophthalmic Surgery Lasers and Imaging Retina	45	5		http://dx.doi.org/10.3928/23258160-20140909-06	R	(1) Irrelevant studies
197	2018	Akil, H.: Chopra, V.: Al-Sheikh, M.: Falavarjani, K. G.: Huang, A. S.: Sadda, S. R.: Francis, B. A.	Swept-source OCT angiography imaging of the macular capillary network in glaucoma	British Journal of Ophthalmology	102	4		http://dx.doi.org/10.1136/bjophthalmol-2016-309816	R	(1) Irrelevant studies
198	2016	Al-Sheikh, M.: Akil, H.: Pfau, M.: Sadda, S. R.	Swept-source OCT angiography imaging of the foveal avascular zone and macular capillary network density in diabetic retinopathy	Investigative Ophthalmology and Visual Science	57	8		http://dx.doi.org/10.1167/iovs.16-19570	R	(1) Irrelevant studies
199	2019	Abroug, N.: Ksiaa, I.: Lupidi, M.: Nabi, W.: Attia, S.: Jelliti, B.: Khochtali, S.: Khairallah, M.	Swept source-OCT and swept source-OCT angiography findings in posterior microphthalmos	International Ophthalmology	39	12		http://dx.doi.org/10.1007/s10792-019-01115-7	R	(1) Irrelevant studies
200	2015	Zhang, Q.: Wang, R. K.: Chen, C. L.: Legarreta, A. D.: Durbin, M. K.: An, L.: Sharma, U.: Stetson, P. F.: Legarreta, J. E.: Roisman, L.: Gregori, G.: Rosenfeld, P. J.	Swept source optical coherence tomography angiography of neovascular macular telangiectasia type 2	Retina	35	11		http://dx.doi.org/10.1097/IAE.0000000000000840	R	(1) Irrelevant studies
201	2019	Forte, R.: Haulani, H.: Dyrda, A.: Jurgens, I.	Swept source optical coherence tomography angiography in patients treated with hydroxychloroquine: Correlation with morphologic and functional tests	Investigative Ophthalmology and Visual Science	60	9	2019 Annual Meeting Association for Research in Vision and Ophthalmology, ARVO 2019. Canada.		R	(1) Irrelevant studies
202	2018	Minnella, Angelo Maria: Pagliei, Valeria: Savastano, Maria Cristina: Federici, Matteo: Bertelli, Matteo: Maltese, Paolo Enrico: Placidi, Giorgio: Corbo, Giovanni: Falsini, Benedetto: Caporossi, Aldo	Swept source optical coherence tomography and optical coherence tomography angiography in pediatric enhanced S-cone syndrome: a case report	Journal of medical case reports	12	1		https://dx.doi.org/10.1186/s13256-018-1819-4	R	(1) Irrelevant studies
203	2016	Rue, K.: Kim, A. Y.: Aziz, H. A.: Olmos, L. C.	Swept source OCT imaging of Retinal colobomas	Investigative Ophthalmology and Visual Science	57	12	2016 Annual Meeting of the Association for Research in Vision and Ophthalmology, ARVO 2016. United States.		R	(1) Irrelevant studies
204	2018	Told, R.: Pollreisz, A.: Reiter, G. S.: Wassermann, L.: Mittermueller, T. J.: Weigert, G.: Sacu, S.: Schmidt-Erfurth, U.	Superficial retinal plexus reaction to intravitreal ocular medication in patients with nAMD assessed by SD- and SS-OCTA	Investigative Ophthalmology and Visual Science	59	9	2018 Annual Meeting of the Association for Research in Vision and Ophthalmology, ARVO 2018. United States.		R	(1) Irrelevant studies
205	2019	De Jesus, D. A.: Brea, L. S.: Breda, J. B.: Pinto, L. A.: Stalmans, I.: Klein, S.: Van Walsum, T.	The superficial peripapillary vascular layer is the most informative for glaucoma diagnosis - A multi-layer study based on OCT Angiography	Investigative Ophthalmology and Visual Science	60	11	2019 Imaging in the Eye Conference. Canada.		R	(1) Irrelevant studies
206	2017	Baba, T.: Kakisu, M.: Nizawa, T.: Oshitari, T.: Yamamoto, S.	Superficial foveal avascular zone determined by optical coherence tomography angiography before and after macular hole surgery	Retina	37	3		http://dx.doi.org/10.1097/IAE.0000000000001205	R	(1) Irrelevant studies
207	2018	Teper, S.: Nowinska, A.: Wylegala, A.: Wylegala, E.	Superficial and deep capillary plexuses evolution in retinal angiomatous proliferation during 1-year aflibercept treatment assessed by means of swept-source optical coherence tomography angiography	Investigative Ophthalmology and Visual Science	59	9	2018 Annual Meeting of the Association for Research in Vision and Ophthalmology, ARVO 2018. United States.		R	(1) Irrelevant studies
208	2018	Nagiel, A.: Lalane, R. A.: Jen, J. C.: Kreiger, A. E.	SUPERFICIAL AND DEEP CAPILLARY ISCHEMIA AS A PRESENTING SIGN OF RETINAL VASCULOPATHY WITH CEREBRAL LEUKOENCEPHALOPATHY AND SYSTEMIC MANIFESTATIONS	Retinal cases & brief reports	12	Supplement 1		http://dx.doi.org/10.1097/ICB.0000000000000641	R	(3) single-case reports
209	2014	Kuruvilla, Shyama: Schweitzer, Julian: Bishai, David: Chowdhury, Sadia: Caramani, Daniele: Frost, Laura: Cortez, Rafael: Daelmans, Bernadette: de Francisco, Andres: Adam, Taghreed: Cohen, Robert: Alfonso, Y. Natalia: Franz-Vasdeki, Jennifer: Saadat, Seemeen: Pratt, Beth Anne: Eugster, Beatrice: Bandali, Sarah: Venkatachalam, Pritha: Hinton, Rachael: Murray, John: Arscott-Mills, Sharon: Axelson, H…	Success factors for reducing maternal and child mortality	Bulletin of the World Health Organization	92	7	[Erratum in: Bull World Health Organ. 2014 Aug 1;92(8):620 Note: Jacks, Susan [corrected to Jack, Susan]]	https://dx.doi.org/10.2471/BLT.14.138131	R	(1) Irrelevant studies
210	2014	Garcia Marrero, D. E.: Glasser, W. G.: Pizzi, A.: Paczkowski, S.: Laborie, M. P. G.	Substitution pattern elucidation of hydroxypropyl Pinus pinaster (Ait.) bark polyflavonoid derivatives by ESI(-)-MS/MS	Journal of Mass Spectrometry	49	10		http://dx.doi.org/10.1002/jms.3431	R	(1) Irrelevant studies
211	2016	Dansingani, K. K.: Tan, A. C. S.: Gilani, F.: Phasukkijwatana, N.: Novais, E.: Querques, L.: Waheed, N. K.: Duker, J. S.: Querques, G.: Yannuzzi, L. A.: Sarraf, D.: Freund, K. B.	Subretinal Hyperreflective Material Imaged With Optical Coherence Tomography Angiography	American Journal of Ophthalmology	169			http://dx.doi.org/10.1016/j.ajo.2016.06.031	R	(1) Irrelevant studies
212	2018	Byers, R. A.: Maiti, R.: Danby, S. G.: Pang, E. J.: Mitchell, B.: Carre, M. J.: Lewis, R.: Cork, M. J.: Matcher, S. J.	Sub-clinical assessment of atopic dermatitis severity using angiographic optical coherence tomography	Biomedical Optics Express	9	4		http://dx.doi.org/10.1364/BOE.9.002001	R	(1) Irrelevant studies
213	2017	Cennamo, Gilda: Rossi, Claudia: Ruggiero, Pasquale: de Crecchio, Giuseppe: Cennamo, Giovanni	Study of the Radial Peripapillary Capillary Network in Congenital Optic Disc Anomalies With Optical Coherence Tomography Angiography	American journal of ophthalmology	176			https://dx.doi.org/10.1016/j.ajo.2016.12.016	R	(1) Irrelevant studies
214	2018	Hwang, S.: Ryu, S. J.: Shin, Y. U.: Cho, H. Y.	A study of optical coherence tomography angiography of changes in retina and choroid immediately after hemodialysis	Investigative Ophthalmology and Visual Science	59	9	2018 Annual Meeting of the Association for Research in Vision and Ophthalmology, ARVO 2018. United States.		R	(1) Irrelevant studies
215	1993	Takeda, T.: Nakamura, T.: Takashima, S.: Yano, O.: Ogihara, Y.	Studies on the constituents of Calliandra anomala (Kunth) Macbr. I. Structure elucidation of two acylated triterpenoidal saponins	Chemical & pharmaceutical bulletin	41	12			R	(1) Irrelevant studies
216	2002	Skold, M.: Borje, A.: Matura, M.: Karlberg, A. T.	Studies on the autoxidation and sensitizing capacity of the fragrance chemical linalool, identifying a linalool hydroperoxide	Contact Dermatitis	46	5		http://dx.doi.org/10.1034/j.1600-0536.2002.460504.x	R	(1) Irrelevant studies
217	1996	Edebrink, P.: Jansson, P. E.: Widmalm, G.: Holme, T.: Rahman, M.	The structures of oligosaccharides isolated from the lipopolysaccharide of Moraxella catarrhalis serotype B, strain CCUG 3292	Carbohydrate Research	295			http://dx.doi.org/10.1016/S0008-6215%2896%2900218-2	R	(1) Irrelevant studies
218	2018	Velkov, T.: Gallardo-Godoy, A.: Swarbrick, J. D.: Blaskovich, M. A. T.: Elliott, A. G.: Han, M.: Thompson, P. E.: Roberts, K. D.: Huang, J. X.: Becker, B.: Butler, M. S.: Lash, L. H.: Henriques, S. T.: Nation, R. L.: Sivanesan, S.: Sani, M. A.: Separovic, F.: Mertens, H.: Bulach, D.: Seemann, T.: Owen, J.: Li, J.: Cooper, M. A.	Structure, Function, and Biosynthetic Origin of Octapeptin Antibiotics Active against Extensively Drug-Resistant Gram-Negative Bacteria	Cell Chemical Biology	25	4		http://dx.doi.org/10.1016/j.chembiol.2018.01.005	R	(1) Irrelevant studies
219	2019	Alonso-Plasencia, M.: Abreu-Gonzalez, R.: Gomez-Culebras, M. A.	Structure-function correlation using oct angiography and microperimetry in diabetic retinopathy	Clinical Ophthalmology	13			http://dx.doi.org/10.2147/OPTH.S220877	R	(1) Irrelevant studies
220	1995	Senchenkova, S. N.: Knirel, Y. A.: Likhosherstov, L. M.: Shashkov, A. S.: Shibaev, V. N.: Starukhina, L. A.: Deryabin, V. V.	Structure of simusan, a new acidic exopolysaccharide from Arthrobacter sp	Carbohydrate Research	266	1		http://dx.doi.org/10.1016/0008-6215%2894%2900246-C	R	(1) Irrelevant studies
221	1995	Larnkjaer, A.: Nykjaer, A.: Olivecrona, G.: Thogersen, H.: Ostergaard, P. B.	Structure of heparin fragments with high affinity for lipoprotein lipase and inhibition of lipoprotein lipase binding to alpha2-macroglobulin-receptor/low-density-lipoprotein- receptor-related protein by heparin fragments	Biochemical Journal	307	1			R	(1) Irrelevant studies
222	2015	Buklina, S. B.: Batalov, A. I.: Fadeeva, L. M.: Smirnov, A. S.: Goryaynov, S. A.: Zhukov, V. Yu: Poddubskaya, A. A.: Ogurtsova, A. A.: Kulikov, A. S.: Chumakova, A. P.: Pronin, I. N.: Kornienko, V. N.: Potapov, A. A.	[The structure of activation of the language zone in patients with intracerebral tumors according to fMRI with respect to tumor location and the functional asymmetry profile]	Zhurnal voprosy neirokhirurgii imeni N. N. Burdenko	79	3		https://dx.doi.org/10.17116/neiro201579360-68	R	(1) Irrelevant studies
223	2010	Note, O. P.: Chabert, P.: Pegnyemb, D. E.: Weniger, B.: Lacaille-Dubois, M. A.: Lobstein, A.	Structure elucidation of new acacic acid-type saponins from Albizia coriaria	Magnetic Resonance in Chemistry	48	10		http://dx.doi.org/10.1002/mrc.2671	R	(1) Irrelevant studies
224	1995	Sugahara, K.: Tsuda, H.: Yoshida, K.: Yamada, S.: de Beer, T.: Vliegenthart, J. F.	Structure determination of the octa- and decasaccharide sequences isolated from the carbohydrate-protein linkage region of porcine intestinal heparin	The Journal of biological chemistry	270	39			R	(1) Irrelevant studies
225	2002	Ignatius Arunkumar, A.: Srisailam, S.: Suresh Kumar, T. K.: Muthusamy Kathir, K.: Chi, Y. H.: Wang, H. M.: Chang, G. G.: Chiu, I. M.: Yu, C.	Structure and stability of an acidic fibroblast growth factor from Notophthalmus viridescens	Journal of Biological Chemistry	277	48		http://dx.doi.org/10.1074/jbc.M207814200	R	(1) Irrelevant studies
226	2019	Chi, Y.: Ye, H.: Li, H.: Li, Y.: Guan, H.: Mou, H.: Wang, P.	Structure and molecular morphology of a novel moisturizing exopolysaccharide produced by Phyllobacterium sp. 921F	International Journal of Biological Macromolecules	135			http://dx.doi.org/10.1016/j.ijbiomac.2019.06.019	R	(1) Irrelevant studies
227	1995	Edebrink, P.: Jansson, P. E.: Rahman, M. M.: Widmalm, G.: Holme, T.: Rahman, M.	Structural studies of the O-antigen oligosaccharides from two strains of Moraxella catarrhalis serotype C	Carbohydrate Research	266	2		http://dx.doi.org/10.1016/0008-6215%2894%2900276-L	R	(1) Irrelevant studies
228	2019	Note, O. P.: Simo, L. M.: Mbing, J. N.: Guillaume, D.: Muller, C. D.: Pegnyemb, D. E.: Lobstein, A.	Structural determination of two new acacic acid-type saponins from the stem barks of Albizia zygia (DC.) J. F. Macbr	Natural Product Research	33	2		http://dx.doi.org/10.1080/14786419.2018.1440228	R	(1) Irrelevant studies
229	2017	Ambresin, A.: Mantel, I.: Bergin, C.: Naso, S.	Structural Bscan OCT correlation with OCT angiography biomarkers of activity in neovascular age related macular degeneration	Acta Ophthalmologica	95	Supplement 259	22nd European Association for Vision and Eye Research Conference, EVER 2017. France.	http://dx.doi.org/10.1111/j.1755-3768.2017.01514	R	(1) Irrelevant studies
230	2018	Huang, A. S.: Francis, B. A.: Weinreb, R. N.	Structural and functional imaging of aqueous humour outflow: a review	Clinical and Experimental Ophthalmology	46	2		http://dx.doi.org/10.1111/ceo.13064	R	(1) Irrelevant studies
231	2018	Richter, G. M.: Madi, I.: Chu, Z.: Burkemper, B.: Chang, R.: Zaman, A.: Sylvester, B.: Reznik, A.: Kashani, A.: Wang, R. K.: Varma, R.	Structural and Functional Associations of Macular Microcirculation in the Ganglion Cell-Inner Plexiform Layer in Glaucoma Using Optical Coherence Tomography Angiography	Journal of Glaucoma	27	3		http://dx.doi.org/10.1097/IJG.0000000000000888	R	(1) Irrelevant studies
232	2017	Hata, M.: Oishi, A.: Muraoka, Y.: Miyamoto, K.: Kawai, K.: Yokota, S.: Fujimoto, M.: Miyata, M.: Yoshimura, N.	Structural and Functional Analyses in Nonarteritic Anterior Ischemic Optic Neuropathy: Optical Coherence Tomography Angiography Study	Journal of Neuro-Ophthalmology	37	2		http://dx.doi.org/10.1097/WNO.0000000000000470	R	(1) Irrelevant studies
233	2016	Sriranganathan, D.: Kanwal, N.: Hing, K. A.: Hill, R. G.	Strontium substituted bioactive glasses for tissue engineered scaffolds: the importance of octacalcium phosphate	Journal of Materials Science: Materials in Medicine	27	2		http://dx.doi.org/10.1007/s10856-015-5653-6	R	(1) Irrelevant studies
234	2010	Chikkali, S. H.: Nieger, M.: Gudat, D.	Stoichiometry controlled self-assembly of tri- and octa-nuclear palladium-yttrium complexes	New Journal of Chemistry	34	7		http://dx.doi.org/10.1039/c0nj00020e	R	(1) Irrelevant studies
235	2015	Liu, Z.: Liu, F.: Aldrich, C. C.	Stereocontrolled Synthesis of a Potential Transition-State Inhibitor of the Salicylate Synthase MbtI from Mycobacterium tuberculosis	Journal of Organic Chemistry	80	13		http://dx.doi.org/10.1021/acs.joc.5b00455	R	(1) Irrelevant studies
236	2015	Feig, J. E.: Feig, J. L.: Kini, A. S.	Statins, atherosclerosis regression and HDL: Insights from within the plaque	International Journal of Cardiology	189	1		http://dx.doi.org/10.1016/j.ijcard.2015.04.036	R	(1) Irrelevant studies
237	2019	Shilyagin, P. A.: Matveev, L. A.: Kiseleva, E. B.: Moiseev, A. A.: Zaitsev, V. Y.: Sovietsky, A. A.: Shabanov, D. V.: Gelikonov, V. M.: Yashin, K. S.: Achkasova, K. A.: Gladkova, N. D.: Gelikonov, G. V.	Stabilization of the scanning pattern for three-dimensional phase-sensitive oct modalities: Angiography, relaxography, and monitoring of slow processes	Sovremennye Tehnologii v Medicine	11	2		http://dx.doi.org/10.17691/stm2019.11.2.04	R	(1) Irrelevant studies
238	2019	Nilsson, E. J.: Huber, M.: Carlstrom, G.: Soderman, O.: Bowron, D. T.: Edler, K. J.: Alfredsson, V.	Stability and behaviour in aqueous solutions of the anionic cubic silsesquioxane substituted with tetramethylammonium	Physical chemistry chemical physics : PCCP	21	12		http://dx.doi.org/10.1039/c8cp05682j	R	(1) Irrelevant studies
239	2018	Ray, P.: Clement, M.: Martini, C.: Abdellah, I.: Beaunier, P.: Rodriguez-Lopez, J. L.: Huc, V.: Remita, H.: Lampre, I.	Stabilisation of small mono- and bimetallic gold-silver nanoparticles using calix[8]arene derivatives	New Journal of Chemistry	42	17		http://dx.doi.org/10.1039/c8nj02451k	R	(1) Irrelevant studies
240	2017	El Matri, L.: Falfoul, Y.: El Matri, K.: Hassairi, A.: Maamouri, R.: Chebil, A.	SS-OCT angiography in macular dystrophies	Acta Ophthalmologica	95	Supplement 259	22nd European Association for Vision and Eye Research Conference, EVER 2017. France.	http://dx.doi.org/10.1111/j.1755-3768.2017.0F012	R	(1) Irrelevant studies
241	2018	Ferrieri, A.: Buca, D.: Spadano, S.: Ricciardulli, A.: Liberati, M.: Petrini, F.: Maggiore, S. M.	Spontaneous coronary artery dissection complicated by cardiac arrest in pregnancy	Minerva Anestesiologica	84	11		http://dx.doi.org/10.23736/S0375-9393.18.12869-0	R	(1) Irrelevant studies
242	2017	Nemiroff, J.: Phasukkijwatana, N.: Vaclavik, V.: Nagiel, A.: Holz, E. R.: Sarraf, D.	The spectrum of amalric triangular choroidal infarction	Retinal Cases and Brief Reports	11	1		http://dx.doi.org/10.1097/ICB.0000000000000442	R	(1) Irrelevant studies
243	2014	Lin, A.: Olsen, M.: Watkins, J.: Chen, C. J.	Spectral-domain optical coherence tomography with split-spectrum amplitudinal decorrelation angiography: A new way to detect retinal vascular anomalies without dye injection	Investigative Ophthalmology and Visual Science	55	13	2014 Annual Meeting of the Association for Research in Vision and Ophthalmology, ARVO 2014. United States.		R	(1) Irrelevant studies
244	2017	Lonngi, M.: Velez, F. G.: Tsui, I.: Davila, J. P.: Rahimi, M.: Chan, C.: Sarraf, D.: Demer, J. L.: Pineles, S. L.	Spectral-domain optical coherence tomographic angiography in children with amblyopia	JAMA Ophthalmology	135	10		http://dx.doi.org/10.1001/jamaophthalmol.2017.3423	R	(1) Irrelevant studies
245	2018	Jung, J. J.: Chen, M. H.: Frambach, C. R.: Rofagha, S.: Lee, S. S.	SPECTRAL DOMAIN VERSUS SWEPT SOURCE OPTICAL COHERENCE TOMOGRAPHY ANGIOGRAPHY OF THE RETINAL CAPILLARY PLEXUSES IN SICKLE CELL MACULOPATHY	Retinal cases & brief reports	12	2		http://dx.doi.org/10.1097/ICB.0000000000000448	R	(1) Irrelevant studies
246	2017	Lee, M.: Kaidonis, G.: Leng, T.	Spectral Domain Optical Coherence Tomography Angiography in Stargardt's Macular Dystrophy	Ophthalmology Retina	1	5		http://dx.doi.org/10.1016/j.oret.2016.12.008	R	(1) Irrelevant studies
247	2019	Erdener, S. E.: Tang, J.: Sajjadi, A.: Kilic, K.: Kura, S.: Schaffer, C. B.: Boas, D. A.	Spatio-temporal dynamics of cerebral capillary segments with stalling red blood cells	Journal of Cerebral Blood Flow and Metabolism	39	5		http://dx.doi.org/10.1177/0271678X17743877	R	(1) Irrelevant studies
248	2009	Peng, S. L.: Chuang, C. C.: Chuang, K. S.: Kwan, W. C.: Kuo, Y. T.: Chen, C. F.: Chen, C. Y.: Chen, S. C.	Spatial-temporal clustering analysis in functional magnetic resonance imaging	Physics in Medicine and Biology	54	24		http://dx.doi.org/10.1088/0031-9155/54/24/004	R	(1) Irrelevant studies
249	2015	Frimodig, J.: Fernandez-Botran, G.: Matheson, P.: Matheson, A.: Garrison, N.: McClain, C.	Small peptide MC2 mitigates liver injury in a rat model of partial ischemia reperfusion	Shock	43	6 SUPPL. 1	38th Annual Conference on Shock of the Shock Society. Denver, CO United States.: (var.pagings).	http://dx.doi.org/10.1097/SHK.0000000000000377	R	(1) Irrelevant studies
250	2015	Zubkova, O. V.: Tyler, P. C.: Turnbull, J. E.	Single-entity heparan sulfate glycomimetic clusters for therapeutic applications	Glycoconjugate Journal	32	5	23rd International Symposium on Glycoconjugates, GLYCO 23. Split Croatia.: (var.pagings).	http://dx.doi.org/10.1007/s10719-015-9596-4	R	(1) Irrelevant studies
251	2004	Kutala, Vijay Kumar: Parinandi, Narasimham L.: Pandian, Ramasamy P.: Kuppusamy, Periannan	Simultaneous measurement of oxygenation in intracellular and extracellular compartments of lung microvascular endothelial cells	Antioxidants & redox signaling	6	3			R	(1) Irrelevant studies
252	2018	Morris, P. D.: Iqbal, J.: Chiastra, C.: Wu, W.: Migliavacca, F.: Gunn, J. P.	Simultaneous kissing stents to treat unprotected left main stem coronary artery bifurcation disease; stent expansion, vessel injury, hemodynamics, tissue healing, restenosis, and repeat revascularization	Catheterization and Cardiovascular Interventions	92	6		http://dx.doi.org/10.1002/ccd.27640	R	(1) Irrelevant studies
253	2001	Baek, M. G.: Roy, R.	Simultaneous binding of mouse monoclonal antibody and streptavidin to heterobifunctional dendritic L-lysine core bearing T-antigen tumor marker and biotin	Bioorganic and Medicinal Chemistry	9	11		http://dx.doi.org/10.1016/S0968-0896%2801%2900205-X	R	(1) Irrelevant studies
254	1991	Levy, S.: York, W. S.: Stuike-Prill, R.: Meyer, B.: Staehelin, L. A.	Simulations of the static and dynamic molecular conformations of xyloglucan. The role of the fucosylated sidechain in surface-specific sidechain folding	The Plant journal : for cell and molecular biology	1	2			R	(1) Irrelevant studies
255	2019	De Carlo, T. E.: Zahid, S.: Bohm, K. J.: Chan, R. V. P.: Lim, J. I.: Mieler, W. F.	Simulating vascular leakage on optical coherence tomography angiography using an overlay technique with corresponding thickness maps	British Journal of Ophthalmology				http://dx.doi.org/10.1136/bjophthalmol-2019-313976	R	(1) Irrelevant studies
256	2018	Huang, A.: Balasubramanian, S.: Stenger, M. B.: Lee, S.: Laurie, S.: Liu, J. H. K.: Feiveson, A.: Sadda, S. R.: Hargens, A.: Cole, C.: Foulk, J.: Ebert, D.: Sargsyan, A.: MacIas, B.	Simulated-weightlessness alters retinal foveal structure and microvasculature that is reversed by a venocontrictive thigh cuff countermeasure	Investigative Ophthalmology and Visual Science	59	9	2018 Annual Meeting of the Association for Research in Vision and Ophthalmology, ARVO 2018. United States.		R	(1) Irrelevant studies
257	2017	Yin, Y.: Wu, C.: Wang, J.: Song, F.: Yue, W.: Zhong, W.	A simply triggered peptide-based hydrogel as an injectable nanocarrier of tanshinone IIA and tanshinones	Chemical Communications	53	3		http://dx.doi.org/10.1039/C6CC08502D	R	(1) Irrelevant studies
258	1984	Nussberger, J.: Re, R.: Matsueda, G. R.: Haber, E.	A simplified radioimmunoassay for physiologically active angiotensin peptides [1-8) octa- and (2-8) heptapeptides]	Hormone and Metabolic Research	16	11		http://dx.doi.org/10.1055/s-2007-1014862	R	(1) Irrelevant studies
259	2017	Carbonell, E.: Bivona, L. A.: Fusaro, L.: Aprile, C.	Silsesquioxane-Terpyridine Nano Building Blocks for the Design of Three-Dimensional Polymeric Networks	Inorganic chemistry	56	11		http://dx.doi.org/10.1021/acs.inorgchem.7b00471	R	(1) Irrelevant studies
260	2019	Yu, J. J.: Camino, A.: Liu, L.: Zhang, X.: Wang, J.: Gao, S. S.: Jia, Y.: Huang, D.	Signal Strength Reduction Effects in OCT Angiography	Ophthalmology Retina	3	10		http://dx.doi.org/10.1016/j.oret.2019.04.029	R	(1) Irrelevant studies
261	2019	Lim, H. B.: Kim, Y. W.: Nam, K. Y.: Ryu, C. K.: Jo, Y. J.: Kim, J. Y.	Signal Strength as an Important Factor in the Analysis of Peripapillary Microvascular Density Using Optical Coherence Tomography Angiography	Scientific reports	9	1		http://dx.doi.org/10.1038/s41598-019-52818-x	R	(1) Irrelevant studies
262	2019	Abdalla Elsayed, M. E. A.: Mura, M.: Al Dhibi, H.: Schellini, S.: Malik, R.: Kozak, I.: Schatz, P.	Sickle cell retinopathy. A focused review	Graefe's Archive for Clinical and Experimental Ophthalmology				http://dx.doi.org/10.1007/s00417-019-04294-2	R	(1) Irrelevant studies
263	2017	Menaa, F.: Khan, B. A.: Uzair, B.: Menaa, A.	Sickle cell retinopathy: Improving care with a multidisciplinary approach	Journal of Multidisciplinary Healthcare	10			http://dx.doi.org/10.2147/JMDH.S90630	R	(1) Irrelevant studies
264	2017	Do, B. K.: Rodger, D. C.	Sickle cell disease and the eye	Current Opinion in Ophthalmology	28	6		http://dx.doi.org/10.1097/ICU.0000000000000423	R	(1) Irrelevant studies
265	2019	Wang, Q.: Gong, P.: Cense, B.: Sampson, D. D.	Short-time series optical coherence tomography angiography and its application to cutaneous microvasculature	Biomedical Optics Express	10	1		http://dx.doi.org/10.1364/BOE.10.000293	R	(1) Irrelevant studies
266	2019	Lee, B.: Yoo, G.: Yun, C.: Oh, J.	Short-term effects of anti-vascular endothelial growth factor on peripapillary choroid and choriocapillaris in eyes with neovascular age-related macular degeneration	Graefe's Archive for Clinical and Experimental Ophthalmology	257	10		http://dx.doi.org/10.1007/s00417-019-04432-w	R	(1) Irrelevant studies
267	2016	Nassisi, M.: Alovisi, C.: Lavia, C.: Grignolo, F.: Eandi, C. M.	Short-term choriocapillary changes in patients with central serous chorioretinopathy after photodynamic therapy	Investigative Ophthalmology and Visual Science	57	12	2016 Annual Meeting of the Association for Research in Vision and Ophthalmology, ARVO 2016. United States.		R	(1) Irrelevant studies
268	2019	Minnella, A. M.: Federici, M.: Pagliei, V.: Lanza, A.: Gambini, G.: Caputo, C. G.: Falsini, B.: Caporossi, A.	Short-Term Assessment of Intravitreal Dexamethasone Implant Using Enhanced-Depth Image Optical Coherence Tomography and Optical Coherence Tomography Angiography in Patients with Retinal Vascular Diseases	Advances in Therapy	36	2		http://dx.doi.org/10.1007/s12325-018-0848-0	R	(1) Irrelevant studies
269	2009	Lu, Z.: Wang, Y.: Miao, C.: Liu, P.: Hong, K.: Zhu, W.	Sesquiterpenoids and benzofuranoids from the marine-derived fungus Aspergillus ustus 094102	Journal of Natural Products	72	10		http://dx.doi.org/10.1021/np900268z	R	(1) Irrelevant studies
270	2017	Zhou, M. P.: Bhat, P. V.	Serpiginous choroidopathy	Expert Review of Ophthalmology	12	2		http://dx.doi.org/10.1080/17469899.2017.1276443	R	(1) Irrelevant studies
271	2018	Ameen, A. E.: Herbort, C. P.	Serpiginous choroiditis imaged by optical coherence tomography angiography	Retinal Cases and Brief Reports	12	4		http://dx.doi.org/10.1097/ICB.0000000000000512	R	(1) Irrelevant studies
272	2019	Lee, C. S.: Choi, E. Y.: Lee, M.: Kim, H.: Chung, H.	Serous retinal detachment in preeclampsia and malignant hypertension	Eye (Basingstoke)	33	11		http://dx.doi.org/10.1038/s41433-019-0461-8	R	(1) Irrelevant studies
273	2019	Soudier, G.: Gaudric, A.: Gualino, V.: Tadayoni, R.: Speeg-Schatz, C.: Liu, X.: Gaucher, D.	Serous Retinal Detachment in Dome-Shaped Macula Is Associated with Greater Central Choroidal Blood Flow Measured by Optical Coherence Tomography Angiography	Ophthalmologica				http://dx.doi.org/10.1159/000504051	R	(1) Irrelevant studies
274	1970	Gardner, W. H.	Sequential enzymes of linoleic acid oxidation in corn germ: lipoxygenase and linoleate hydroperoxide isomerase	Journal of lipid research	11	4			R	(1) Irrelevant studies
275	1989	Wieruszeski, J. M.: Michalski, J. C.: Montreuil, J.: Strecker, G.	Sequential 1H and 13C resonance assignments for an octa- and decasaccharide of the N-Acetyllactosamine type by multiple-step relayed correlation and heteronuclear correlation nuclear magnetic resonance	Glycoconjugate Journal	6	2		http://dx.doi.org/10.1007/BF01050647	R	(1) Irrelevant studies
276	2017	Roberts, P. K.: Nesper, P. L.: Gill, M. K.: Fawzi, A. A.	SEMIAUTOMATED QUANTITATIVE APPROACH to CHARACTERIZE TREATMENT RESPONSE in NEOVASCULAR AGE-RELATED MACULAR DEGENERATION: A Real-World Study	Retina	37	8		http://dx.doi.org/10.1097/IAE.0000000000001400	R	(1) Irrelevant studies
277	2017	Mansour, A. M.	Self-Optical Coherence Tomography and Angiography	Case Reports in Ophthalmology	8	1		http://dx.doi.org/10.1159/000458518	R	(1) Irrelevant studies
278	2014	Suda, M.: Fujii, W.: Takanashi, K.: Hattori, Y.: Makabe, H.	Selective synthesis of epicatechin dimers by zinc(II) triflate mediated self-condensation	Synthesis (Germany)	46	24		http://dx.doi.org/10.1055/s-0034-1378998	R	(1) Irrelevant studies
279	2018	Er, O.: Colak, S. G.: Ocakoglu, K.: Ince, M.: Bresoli-Obach, R.: Mora, M.: Sagrista, M. L.: Yurt, F.: Nonell, S.	Selective Photokilling of Human Pancreatic Cancer Cells Using Cetuximab-Targeted Mesoporous Silica Nanoparticles for Delivery of Zinc Phthalocyanine	Molecules (Basel, Switzerland)	23	11		http://dx.doi.org/10.3390/molecules23112749	R	(1) Irrelevant studies
280	2019	Roberts, P. K.: Schranz, M.: Desissaire, S.: Pircher, M.: Mylonas, G.: Baratsits, M.: Sacu, S.: Hitzenberger, C. K.: Schmidt-Erfurth, U.	Selective differentiation of RPE, fibrosis and choroidal neovascularization (CNV)-a multimodal imaging study	Investigative Ophthalmology and Visual Science	60	9	2019 Annual Meeting Association for Research in Vision and Ophthalmology, ARVO 2019. Canada.		R	(1) Irrelevant studies
281	1993	Ong, G. T.: Chang, K. Y.: Wu, S. H.: Wang, K. T.	Selective deacylation on the glucosyl moiety of octa-O-acetylsucrose by enzymic hydrolysis: Formation of 2,1',3',4',6'-penta-O-acetylsucrose	Carbohydrate Research	241			http://dx.doi.org/10.1016/0008-6215%2893%2980124-W	R	(1) Irrelevant studies
282	2016	Salz, D. A.: De Carlo, T. E.: Adhi, M.: Moult, E.: Choi, W.: Baumal, C. R.: Witkin, A. J.: Duker, J. S.: Fujimoto, J. G.: Waheed, N. K.	Select features of diabetic retinopathy on swept-source optical coherence tomographic angiography compared with fluorescein angiography and normal eyes	JAMA Ophthalmology	134	6		http://dx.doi.org/10.1001/jamaophthalmol.2016.0600	R	(1) Irrelevant studies
283	2017	Chwiejczak, K. M.: Biswas, S.: Stringa, F.: Papayannis, A.: Tsamis, E.: Stanga, P. E.	Segmented swept source optical coherence tomography angiography in coats' disease: New perifoveal microvascular changes in the healthy eye and correlation with disease stage in the affected one	Investigative Ophthalmology and Visual Science	58	8	2017 Annual Meeting of the Association for Research in Vision and Ophthalmology, ARVO 2017. United States.		R	(1) Irrelevant studies
284	2017	Stringa, F.: Tsamis, E.: Papayannis, A.: Chwiejczak, K.: Jalil, A.: Biswas, S.: Ahmad, H.: Stanga, P. E.	Segmented swept source optical coherence tomography angiography assessment of the perifoveal vasculature in patients with X-linked juvenile retinoschisis: A serial case report	International Medical Case Reports Journal	10			http://dx.doi.org/10.2147/IMCRJ.S136310	R	(1) Irrelevant studies
285	2017	Stringa, F.: Tsamis, E.: Ch'ng, S.: Bento, G.: D'Souza, Y.: Jalil, A.: Stanga, P. E.	Segmented swept source oct angiography assessment of the foveal avascular zone ratio in ultra wide-field imaged nonproliferative and proliferative diabetic retinopathy: New biomarker of prognosis	Investigative Ophthalmology and Visual Science	58	8	2017 Annual Meeting of the Association for Research in Vision and Ophthalmology, ARVO 2017. United States.		R	(1) Irrelevant studies
286	2018	Muraoka, Y.: Uji, A.: Ishikura, M.: Iida, Y.: Ooto, S.: Tsujikawa, A.	Segmentation of the four-layered retinal vasculature using high-resolution optical coherence tomography angiography reveals the microcirculation unit	Investigative Ophthalmology and Visual Science	59	15		http://dx.doi.org/10.1167/iovs.18-25301	R	(1) Irrelevant studies
287	2018	Chong, J. K.: Young, A. N.: Chiu, B.: Tsui, E.: Scripsema, N. K.: Panarelli, J. F.: Sidoti, P. A.: Rosen, R. B.: Garcia, P.: Young, J. A.	Sectoral first peak fractal analysis of optical coherence tomography angiography in glaucomatous eyes	Investigative Ophthalmology and Visual Science	59	9	2018 Annual Meeting of the Association for Research in Vision and Ophthalmology, ARVO 2018. United States.		R	(1) Irrelevant studies
288	2018	Pradhan, Z. S.: Dixit, S.: Sreenivasaiah, S.: Rao, H. L.: Venugopal, J. P.: Devi, S.: Webers, C. A. B.	A Sectoral Analysis of Vessel Density Measurements in Perimetrically Intact Regions of Glaucomatous Eyes: An Optical Coherence Tomography Angiography Study	Journal of Glaucoma	27	6		http://dx.doi.org/10.1097/IJG.0000000000000950	R	(1) Irrelevant studies
289	1984	Scott, J. E.: Heatley, F.: Hull, W. E.	Secondary structure of hyaluronate in solution. A 1H-n.m.r. investigation at 300 and 500 MHz in [2H6]dimethyl sulphoxide solution	The Biochemical journal	220	1		http://dx.doi.org/10.1042/bj2200197	R	(1) Irrelevant studies
290	2017	Moysidis, S. N.: Koulisis, N.: Patel, V. R.: Kashani, A. H.: Rao, N. A.: Humayun, M. S.: Rodger, D. C.	The second blind spot: Small retinal vessel vasculopathy after vaccination against Neisseria meningitidis and yellow fever	Retinal Cases and Brief Reports	11	Supplement 1		http://dx.doi.org/10.1097/ICB.0000000000000391	R	(1) Irrelevant studies
291	2017	Dimitrova, G.: Chihara, E.: Takahashi, H.: Amano, H.: Okazaki, K.	SD OCT and OCT angiography parameters in the optic nerve head and peripapillary tissue of diabetic patients without diabetic retinopathy	Investigative Ophthalmology and Visual Science	58	8	2017 Annual Meeting of the Association for Research in Vision and Ophthalmology, ARVO 2017. United States.		R	(1) Irrelevant studies
292	2019	Sousa, D. C.: Sacconi, R.: Bandello, F.: Querques, G.	Scleral Cyst Associated with Anomalous Tilted Configuration of the Optic Nerve Head: A Case Report	Ophthalmology and Therapy	8	1		http://dx.doi.org/10.1007/s40123-019-0168-8	R	(1) Irrelevant studies
293	2019	Dubinina, T. V.: Kosov, A. D.: Petrusevich, E. F.: Borisova, N. E.: Trigub, A. L.: Mamin, G. V.: Gilmutdinov, I. F.: Masitov, A. A.: Tokarev, S. V.: Pushkarev, V. E.: Tomilova, L. G.	Sandwich double-decker Er(iii) and Yb(iii) complexes containing naphthalocyanine moiety: synthesis and investigation of the effect of a paramagnetic metal center	Dalton transactions (Cambridge, England : 2003)	48	35		http://dx.doi.org/10.1039/c9dt03226f	R	(1) Irrelevant studies
294	2018	Eken, Y.: Patel, P.: Diaz, T.: Jones, M. R.: Wilson, A. K.	SAMPL6 host-guest challenge: binding free energies via a multistep approach	Journal of Computer-Aided Molecular Design	32	10		http://dx.doi.org/10.1007/s10822-018-0159-1	R	(1) Irrelevant studies
295	1992	Tordoff, M. G.	Salt intake of rats fed diets deficient in calcium, iron, magnesium, phosphorus, potassium, or all minerals	Appetite	18	1			R	(1) Irrelevant studies
296	2014	Strunets, A.: Mirza, M.: Cho, C.: Sra, J.: Jahangir, A.	Safety and efficacy of rivaroxaban and dabigatran in octa-and nonagenerians with atrial fibrillation: A community-based experience	Journal of the American College of Cardiology	63	12 SUPPL. 1	63rd Annual Scientific Session of the American College of Cardiology and i2 Summit: Innovation in Intervention, ACC.14. Washington, DC United States.: (var.pagings).	http://dx.doi.org/10.1016/S0735-1097%2814%2960291-6	R	(1) Irrelevant studies
297	1999	Tagariello, G.: Davoli, P. G.: Gajo, G. B.: De Biasi, E.: Risato, R.: Baggio, R.: Traldi, A.	Safety and efficacy of high-purity concentrates in haemophiliac patients undergoing surgery by continuous infusion	Haemophilia	5	6		http://dx.doi.org/10.1046/j.1365-2516.1999.00335.x	R	(1) Irrelevant studies
298	2011	Bond, A. D.: Sanders, J. K. M.: Stulz, E.	Ruthenium(ii) and rhodium(iii) porphyrin phosphine complexes: Influence of substitution pattern on structure and electronic properties	New Journal of Chemistry	35	11		http://dx.doi.org/10.1039/c1nj20598f	R	(1) Irrelevant studies
299	2018	Mitsuhara, T.: Ikawa, F.: Hidaka, T.: Kurokawa, Y.: Yonezawa, U.	Ruptured dissecting aneurysms of the A1 segment of the anterior cerebral artery: three case reports and a review of the literature	Neurosurgical Review	41	2		http://dx.doi.org/10.1007/s10143-017-0841-0	R	(1) Irrelevant studies
300	2018	Tang, P. H.: Tsang, S.: Bassuk, A.: Do, D. V.: Mahajan, V. B.	RPGR-associated retinitis pigmentosa display unique outer retinal and choroidal vascular changes on optical coherence tomography angiography	Investigative Ophthalmology and Visual Science	59	9	2018 Annual Meeting of the Association for Research in Vision and Ophthalmology, ARVO 2018. United States.		R	(1) Irrelevant studies
301	2019	Mohan Raj, A.: Sharma, G.: Prabhakar, R.: Ramamurthy, V.	Room-Temperature Phosphorescence from Encapsulated Pyrene Induced by Xenon	The journal of physical chemistry. A	123	42		http://dx.doi.org/10.1021/acs.jpca.9b08354	R	(1) Irrelevant studies
302	2011	Suzuki, K.: Matsuo, T.: Hashizume, D.: Tamao, K.	Room-temperature dissociation of 1,2-dibromodisilenes to bromosilylenes	Journal of the American Chemical Society	133	49		http://dx.doi.org/10.1021/ja209736d	R	(1) Irrelevant studies
303	1994	Vargas, H. M.: Zhou, L.: Gorman, A. J.	Role of vascular alpha-1 adrenoceptor subtypes in the pressor response to sympathetic nerve stimulation in the pithed rat	Journal of Pharmacology and Experimental Therapeutics	271	2			R	(1) Irrelevant studies
304	2017	Muhlhauser, T.: Savin, A.: Frey, W.: Baro, A.: Schneider, A. J.: Doteberg, H. G.: Bauer, F.: Kohn, A.: Laschat, S.	Role of Regioisomeric Bicyclo[3.3.0]octa-2,5-diene Ligands in Rh Catalysis: Synthesis, Structural Analysis, Theoretical Study, and Application in Asymmetric 1,2- and 1,4-Additions	Journal of Organic Chemistry	82	24		http://dx.doi.org/10.1021/acs.joc.7b02601	R	(1) Irrelevant studies
305	2017	Grossi, A.: Agostinis, M.: Tandurella, N.: Moretti, S.: Cavallaro, G.: Pierobon, V.: Tavecchia, L.: Mancuso, V.: Mongiardi, C.: Montalbetti, L.: Donati, S.: Guasti, L.: Grandi, A. M.: Maresca, A. M.	The role of optical coherence tomography angiography to identify early vascular damage in arterial hypertension	High Blood Pressure and Cardiovascular Prevention	24	4	34th National Congress of the Italian Society of Hypertension, SIIA 2017. Italy.	http://dx.doi.org/10.1007/s40292-017-0225-0	R	(1) Irrelevant studies
306	2016	Hassan, M.: Agarwal, A.: Afridi, R.: Dasilva, M. J.: Karaca, I.: Sadiq, M. A.: Nguyen, Q. D.: Do, D. V.	The Role of Optical Coherence Tomography Angiography in the Management of Uveitis	International Ophthalmology Clinics	56	4		http://dx.doi.org/10.1097/IIO.0000000000000130	R	(1) Irrelevant studies
307	2018	Kurysheva, N. I.: Maslova, E. V.: Zolnikova, I. V.: Fomin, A. V.	Role of OCT-angiography and electrophysiological testing in glaucoma diagnostics and monitoring	Investigative Ophthalmology and Visual Science	59	9	2018 Annual Meeting of the Association for Research in Vision and Ophthalmology, ARVO 2018. United States.		R	(1) Irrelevant studies
308	2019	Rani, P. K.: Prajapati, R. C.	Role of OCT Angiography in the Detection of Retinal Vascular and Macular Abnormalities in Subjects with Asteroid Hyalosis	Seminars in Ophthalmology	34	1		http://dx.doi.org/10.1080/08820538.2018.1551497	R	(1) Irrelevant studies
309	2017	Talks, S. J.: Aftab, A. M.: Ashfaq, I.: Soomro, T.	The Role of New Imaging Methods in Managing Age-Related Macular Degeneration	Asia-Pacific journal of ophthalmology (Philadelphia, Pa.)	6	6		http://dx.doi.org/10.22608/APO.2017305	R	(1) Irrelevant studies
310	2018	Rubsam, A.: Parikh, S.: Fort, P. E.	Role of inflammation in diabetic retinopathy	International Journal of Molecular Sciences	19	4		http://dx.doi.org/10.3390/ijms19040942	R	(1) Irrelevant studies
311	2011	Parthasarathy, A.: Ramamurthy, V.	Role of free space and weak interactions on geometric isomerization of stilbenes held in a molecular container	Photochemical and Photobiological Sciences	10	9		http://dx.doi.org/10.1039/c1pp05035d	R	(1) Irrelevant studies
312	2009	Le Roy, F.: Charton, K.: Lorson, C. L.: Richard, I.	RNA-targeting approaches for neuromuscular diseases	Trends in Molecular Medicine	15	12		http://dx.doi.org/10.1016/j.molmed.2009.10.005	R	(1) Irrelevant studies
313	2017	Klinkova, A. S.: Kamenskaia, O. V.: Cherniavskii, A. M.: Lomivorotov, V. V.	Risk of development of neurological complications in prosthetic repair of the aortic ascending portion and arch	Risk razvitiia nevrologicheskikh oslozhnenii pri protezirovanii voskhodiashchego otdela i dugi aorty.	23	1			R	(1) Irrelevant studies
314	2018	Lee, Dong-Hyun: Yi, Ho Chul: Bae, So Hyun: Cho, Joon Hee: Choi, Sang Wook: Kim, Hakyoung	Risk factors for retinal microvascular impairment in type 2 diabetic patients without diabetic retinopathy	PloS one	13	8		https://dx.doi.org/10.1371/journal.pone.0202103	R	(1) Irrelevant studies
315	2019	Werner, A. C.: Shen, L. Q.	A Review of OCT Angiography in Glaucoma	Seminars in Ophthalmology	34	4		http://dx.doi.org/10.1080/08820538.2019.1620807	R	(1) Irrelevant studies
316	2017	Sacconi, R.: Corbelli, E.: Querques, L.: Bandello, F.: Querques, G.	A Review of Current and Future Management of Geographic Atrophy	Ophthalmology and Therapy	6	1		http://dx.doi.org/10.1007/s40123-017-0086-6	R	(1) Irrelevant studies
317	2019	Heng, L. Z.: Bailey, C.: Lee, R.: Dick, A.: Ross, A.	A review and update on the ophthalmic implications of Susac syndrome	Survey of Ophthalmology	64	4		http://dx.doi.org/10.1016/j.survophthal.2019.01.007	R	(2) review studies
318	2018	Peralvarez Conde, C.: Filloy Rius, A.	Revascularization after branch retinal vein occlusion studied by OCT angiography: Report of three cases	Journal francais d'ophtalmologie	41	8		http://dx.doi.org/10.1016/j.jfo.2018.01.008	R	(1) Irrelevant studies
319	2019	Lu, Y.: Zeng, R.: Park, J. Y.: Wang, J.: Diaz, J. D.: Miller, J. B.	A retrospective study of hypertensioninduced retinal vascular changes using OCT-angiography	Investigative Ophthalmology and Visual Science	60	11	2019 Imaging in the Eye Conference. Canada.		R	(1) Irrelevant studies
320	2011	Moayedi, Y.: Venos, E.: Pavenski, K.: Trinkaus, M.	A retrospective chart review of octaplex administration practices at St. Michael's hospital	Transfusion	51	SUPPL. 3	AABB Annual Meeting and CTTXPO 2011. San Diego, CA United States.: (var.pagings).	http://dx.doi.org/10.1111/j.1537-2995.2011.03301_1.x	R	(1) Irrelevant studies
321	2018	Spaide, R. F.: Yannuzzi, L. A.: Maloca, P. M.	Retinal-choroidal anastomosis in macular telangiectasia type 2	Retina	38	10		http://dx.doi.org/10.1097/IAE.0000000000002289	R	(1) Irrelevant studies
322	2019	Jiang, H.: Liu, Y.: Delgado, S.: Lin, Y.: Hernandez, J.: Deng, Y.: Gameiro, G. R.: Gregori, G.: Wang, J.	Retinal volumetric vessel density in multiple sclerosis	Multiple Sclerosis Journal	25	Supplement 1	4th Annual Americas Committee for Treatment and Research in Multiple Sclerosis Forum, ACTRIMS 2019. United States.	http://dx.doi.org/10.1177/1352458519843084	R	(1) Irrelevant studies
323	2019	Lee, S. C.: Tran, S.: Amin, A.: Morse, L. S.: Moshiri, A.: Park, S. S.: Yiu, G.	Retinal Vessel Density in Exudative and Non-Exudative Age-Related Macular Degeneration on Optical Coherence Tomography Angiography	American journal of ophthalmology				http://dx.doi.org/10.1016/j.ajo.2019.11.031	R	(1) Irrelevant studies
324	2017	Akil, H.: Huang, A. S.: Francis, B. A.: Sadda, S. R.: Chopra, V.	Retinal vessel density from optical coherence tomography angiography to differentiate early glaucoma, pre-perimetric glaucoma and normal eyes	PLoS ONE	12	2		http://dx.doi.org/10.1371/journal.pone.0170476	R	(1) Irrelevant studies
325	2017	Ghasemi Falavarjani, K.: Al-Sheikh, M.: Darvizeh, F.: Sadun, A. A.: Sadda, S. R.	Retinal vessel calibre measurements by optical coherence tomography angiography	British Journal of Ophthalmology	101	7		http://dx.doi.org/10.1136/bjophthalmol-2016-309678	R	(1) Irrelevant studies
326	2016	Dubis, A. M.: Nandoskar, A.: Kalitzeos, A.: Patel, P. J.: Carroll, J.: Dubra, A.: Chataway, J.: Nicholas, R.: Michaelides, M.: Greenwood, J.	Retinal vessel architecture and blood flow in multiple sclerosis	Investigative Ophthalmology and Visual Science	57	12	2016 Annual Meeting of the Association for Research in Vision and Ophthalmology, ARVO 2016. United States.		R	(1) Irrelevant studies
327	2019	Zeng, Y.: Cao, D.: Yang, D.: Zhuang, X.: Hu, Y.: He, M.: Yu, H.: Wang, J.: Yang, C.: Zhang, L.	Retinal vasculature-function correlation in non-proliferative diabetic retinopathy	Documenta Ophthalmologica				http://dx.doi.org/10.1007/s10633-019-09724-4	R	(1) Irrelevant studies
328	2019	Ashimatey, B. S.: Green, K.: Chu, Z.: Wang, R. K.: Kashani, A. H.	Retinal vascular reactivity in diabetic retinopathy	Investigative Ophthalmology and Visual Science	60	9	2019 Annual Meeting Association for Research in Vision and Ophthalmology, ARVO 2019. Canada.		R	(1) Irrelevant studies
329	2018	Piccolino, F. C.: Lupidi, M.: Cagini, C.: Fruttini, D.: Nicolo, M.: Eandi, C. M.: Tito, S.	Retinal vascular reactivity in central serous chorioretinopathy	Investigative Ophthalmology and Visual Science	59	11		http://dx.doi.org/10.1167/iovs.18-24475	R	(1) Irrelevant studies
330	2016	Toto, Lisa: Borrelli, Enrico: Di Antonio, Luca: Carpineto, Paolo: Mastropasqua, Rodolfo	RETINAL VASCULAR PLEXUSES' CHANGES IN DRY AGE-RELATED MACULAR DEGENERATION, EVALUATED BY MEANS OF OPTICAL COHERENCE TOMOGRAPHY ANGIOGRAPHY	Retina (Philadelphia, Pa.)	36	8		https://dx.doi.org/10.1097/IAE.0000000000000962	R	(1) Irrelevant studies
331	2015	Agemy, S. A.: Scripsema, N. K.: Shah, C. M.: Chui, T.: Garcia, P. M.: Lee, J. G.: Gentile, R. C.: Hsiao, Y. S.: Zhou, Q.: Ko, T.: Rosen, R. B.	Retinal vascular perfusion density mapping using optical coherence tomography angiography in normals and diabetic retinopathy patients	Retina	35	11		http://dx.doi.org/10.1097/IAE.0000000000000862	R	(1) Irrelevant studies
332	2018	Vazirani Ballesteros, R.: Amarante Cuadrado, C.: Garcia-Salobrar, E.: Ramirez, J. M.	Retinal vascular parameters on Alzheimer's early diagnosis and the promising OCT angiography	Ophthalmic Research	60	2	SIREV-OFTARED Joined Congress 2018. Spain.	http://dx.doi.org/10.1159/000490556	R	(6) conference presentations
333	2018	Dumitrascu, O. M.: Qureshi, T. A.	Retinal Vascular Imaging in Vascular Cognitive Impairment: Current and Future Perspectives	Journal of Experimental Neuroscience	12			http://dx.doi.org/10.1177/1179069518801291	R	(2) review studies
334	2018	Mule, G.: Vadala, M.: Geraci, G.: Cottone, S.	Retinal vascular imaging in cardiovascular medicine: New tools for an old examination	Atherosclerosis	268			http://dx.doi.org/10.1016/j.atherosclerosis.2017.11.001	R	(1) Irrelevant studies
335	2018	Ahn, S. M.: Lee, S. Y.: Hwang, S. Y.: Kim, S. W.: Oh, J.: Yun, C.	Retinal vascular flow and choroidal thickness in eyes with early age-related macular degeneration with reticular pseudodrusen	BMC ophthalmology	18	1		http://dx.doi.org/10.1186/s12886-018-0866-3	R	(1) Irrelevant studies
336	2019	Lanzillo, R.: Cennamo, G.: Moccia, M.: Criscuolo, C.: Carotenuto, A.: Frattaruolo, N.: Sparnelli, F.: Melenzane, A.: Lamberti, A.: Servillo, G.: Tranfa, F.: De Crecchio, G.: Brescia Morra, V.	Retinal vascular density in multiple sclerosis: a 1-year follow-up	European Journal of Neurology	26	1		http://dx.doi.org/10.1111/ene.13770	R	(1) Irrelevant studies
337	2019	Ulusoy, M. O.: Horasanli, B.: Kal, A.	Retinal vascular density evaluation of migraine patients with and without aura and association with white matter hyperintensities	Acta Neurologica Belgica	119	3		http://dx.doi.org/10.1007/s13760-019-01094-7	R	(1) Irrelevant studies
338	2019	Dogan, B.: Erol, M. K.: Akidan, M.: Suren, E.: Akar, Y.	Retinal vascular density evaluated by optical coherence tomography angiography in macular telangiectasia type 2	International Ophthalmology	39	10		http://dx.doi.org/10.1007/s10792-018-01060-x	R	(1) Irrelevant studies
339	2019	Okada, M.: Widyaputri, F.: Rogers, S.: Nankervis, A.: Conn, J.: Shub, A.: Fagan, X.: Guest, D.: Lim, L. L.: Symons, R. C. A.	Retinal vascular changes during pregnancy in patients with diabetes mellitus as measured using optical coherence tomography angiography	Investigative Ophthalmology and Visual Science	60	9	2019 Annual Meeting Association for Research in Vision and Ophthalmology, ARVO 2019. Canada.		R	(1) Irrelevant studies
340	2018	Di Antonio, L.: Toto, L.: Mastropasqua, A.: Brescia, L.: Erroi, E.: Lamolinara, A.: Di Nicola, M.: Mastropasqua, L.	Retinal vascular changes and aqueous humor cytokines changes after aflibercept intravitreal injection in treatment-naive myopic choroidal neovascularization	Scientific reports	8	1		http://dx.doi.org/10.1038/s41598-018-33926-6	R	(1) Irrelevant studies
341	2018	Cicinelli, M. V.: Rabiolo, A.: Sacconi, R.: Lamanna, F.: Querques, L.: Bandello, F.: Querques, G.	Retinal vascular alterations in reticular pseudodrusen with and without outer retinal atrophy assessed by optical coherence tomography angiography	British Journal of Ophthalmology	102	9		http://dx.doi.org/10.1136/bjophthalmol-2017-311317	R	(1) Irrelevant studies
342	2016	Montero Moreno, J. A.: Ruiz-Moreno, J. M.: Fernandez-Munoz, M.: Amat-Peral, P.	Retinal toxicity by intravitreal liquid perfluorocarbon	Acta Ophthalmologica	94	Supplement 256	2016 European Association for Vision and Eye Research Conference, EVER 2016. France.	http://dx.doi.org/10.1111/j.1755-3768.2016.0395	R	(1) Irrelevant studies
343	2019	Rascuna, C.: Terravecchia, C.: Russo, A.: Mostile, G.: Cicero, C. E.: Luca, A.: Castellino, N.: Longo, A.: Avitabile, T.: Reibaldi, M.: Zappia, M.: Nicoletti, A.	Retinal thickness and microvascular pattern in early Parkinson's disease	European Journal of Neurology	26	Supplement 1	5th Congress of the European Academy of Neurology, EAN 2019. Norway.	http://dx.doi.org/10.1111/ene.14018	R	(1) Irrelevant studies
344	2018	Deal, J. A.: Richey Sharrett, A.: Albert, M.: Bandeen-Roche, K.: Burgard, S.: Davis, S.: Gottesman, R. F.: Knopman, D.: Mosley, T.: Klein, B.: Klein, R.	Retinal signs are associated with increased 20-year dementia risk in the atherosclerosis risk in communities study	Circulation	137	Supplement 1	American Heart Association's Epidemiology and Prevention/Lifestyle and Cardiometabolic Health 2018. United States.		R	(1) Irrelevant studies
345	2018	Deal, Jennifer A.: Sharrett, A. Richey: Rawlings, Andreea M.: Gottesman, Rebecca F.: Bandeen-Roche, Karen: Albert, Marilyn: Knopman, David: Selvin, Elizabeth: Wasserman, Bruce A.: Klein, Barbara: Klein, Ronald	Retinal signs and 20-year cognitive decline in the Atherosclerosis Risk in Communities Study	Neurology	90	13		https://dx.doi.org/10.1212/WNL.0000000000005205	R	(1) Irrelevant studies
346	2019	Huynh, T. K.: Shah, C.: Gabriel, R. S.: Kuppermann, B. D.: Kedhar, S.: Browne, A.: Mehta, M. C.	Retinal Perfusion Deficits in Systemic Lupus Erythematosus Quantified by Ocular Coherence Tomography Angiography	Investigative Ophthalmology and Visual Science	60	9	2019 Annual Meeting Association for Research in Vision and Ophthalmology, ARVO 2019. Canada.		R	(1) Irrelevant studies
347	2019	Lommatzsch, C.: Rothaus, K.: Koch, J.: Heinz, C.: Grisanti, S.	Retinal perfusion 6 months after trabeculectomy as measured by optical coherence tomography angiography	Investigative Ophthalmology and Visual Science	60	9	2019 Annual Meeting Association for Research in Vision and Ophthalmology, ARVO 2019. Canada.		R	(1) Irrelevant studies
348	2018	Alan, G.: Guenancia, C.: Arnoud, L.: Pitois, S.: Bichat, F.: Maza, M.: Bron, A.: Creuzot-Garcher, C.: Zeller, M.: Cottin, Y.	Retinal optical coherence tomography angiography as a biomarker of acute kidney injury after acute coronary syndrome	European Heart Journal	39	Supplement 1	European Society of Cardiology Congress, ESC 2018. Germany.	http://dx.doi.org/10.1093/eurheartj/ehy566.P6401	R	(1) Irrelevant studies
349	2019	Zafar, S.: Sachdeva, M.: Frankfort, B. J.: Channa, R.	Retinal Neurodegeneration as an Early Manifestation of Diabetic Eye Disease and Potential Neuroprotective Therapies	Current Diabetes Reports	19	4		http://dx.doi.org/10.1007/s11892-019-1134-5	R	(1) Irrelevant studies
350	2019	Dallorto, L.: Lavia, C.: Jeannerot, A. L.: Shor, N.: Jublanc, C.: Boch, A. L.: Bodaghi, B.: Tadayoni, R.: Touitou, V.: Bonnin, S.	Retinal microvasculature in pituitary adenoma patients: is optical coherence tomography angiography useful?	Acta Ophthalmologica				http://dx.doi.org/10.1111/aos.14322	R	(1) Irrelevant studies
351	2017	Lupidi, M.: Coscas, G.: Coscas, F.: Fiore, T.: Spaccini, E.: Fruttini, D.: Cagini, C.	Retinal Microvasculature in Nonproliferative Diabetic Retinopathy: Automated Quantitative Optical Coherence Tomography Angiography Assessment	Ophthalmic Research	58	3		http://dx.doi.org/10.1159/000471885	R	(1) Irrelevant studies
352	2019	Chen, W.: Lou, J.: Thorn, F.: Wang, Y.: Mao, J.: Wang, Q.: Yu, X.	Retinal microvasculature in amblyopic children and the quantitative relationship between retinal perfusion and thickness	Investigative Ophthalmology and Visual Science	60	4		http://dx.doi.org/10.1167/iovs.18-26416	R	(1) Irrelevant studies
353	2017	Wakabayashi, T.: Sato, T.: Hara-Ueno, C.: Fukushima, Y.: Sayanagi, K.: Shiraki, N.: Sawa, M.: Ikuno, Y.: Sakaguchi, H.: Nishida, K.	Retinal microvasculature and visual acuity in eyes with branch retinal vein occlusion: Imaging analysis by optical coherence tomography angiography	Investigative Ophthalmology and Visual Science	58	4		http://dx.doi.org/10.1167/iovs.16-21208	R	(1) Irrelevant studies
354	2016	Yang, Y.: Wang, J.: Jiang, H.: Yang, X.: Feng, L.: Hu, L.: Wang, L.: Lu, F.: Shen, M.	Retinal microvasculature alteration in high Myopia	Investigative Ophthalmology and Visual Science	57	14		http://dx.doi.org/10.1167/iovs.16-19542	R	(1) Irrelevant studies
355	2018	Yu, L.: Shao, Y.: Chai, Y.: Ye, L. H.: Yang, Q. C.: Ye, L.: Yuan, Q.: Jiang, N.: Yi, J. L.	Retinal microvasculature alteration in central serous chorioretinopathy	Molecular Medicine Reports	17	2		http://dx.doi.org/10.3892/mmr.2017.8126	R	(1) Irrelevant studies
356	2018	Ye, L.: Zhou, S. S.: Yang, W. L.: Bao, J.: Jiang, N.: Min, Y. L.: Yuan, Q.: Tan, G.: Shen, M.: Shao, Y.	Retinal microvasculature alteration in active thyroid-associated ophthalmopathy	Endocrine Practice	24	7		http://dx.doi.org/10.4158/EP-2017-0229	R	(1) Irrelevant studies
357	2017	Li, M.: Yang, Y.: Jiang, H.: Gregori, G.: Roisman, L.: Zheng, F.: Ke, B.: Qu, D.: Wang, J.	Retinal Microvascular Network and Microcirculation Assessments in High Myopia	American Journal of Ophthalmology	174			http://dx.doi.org/10.1016/j.ajo.2016.10.018	R	(1) Irrelevant studies
358	2017	Jiang, H.: Wei, Y.: Shi, Y.: Sun, X.: Gregori, G.: Zheng, F.: Lam, B. L.: Rundek, T.: Wang, J.	Retinal microvascular impairment prior to ganglion cell loss in mild cognitive impairment and Alzheimer's disease	Investigative Ophthalmology and Visual Science	58	8	2017 Annual Meeting of the Association for Research in Vision and Ophthalmology, ARVO 2017. United States.		R	(6) conference presentations
359	2018	Kwapong, W. R.: Ye, H.: Peng, C.: Zhuang, X.: Wang, J.: Shen, M.: Lu, F.	Retinal microvascular impairment in the early stages of Parkinson's disease	Investigative Ophthalmology and Visual Science	59	10		http://dx.doi.org/10.1167/iovs.17-23230	R	(1) Irrelevant studies
360	2019	Abraham, A.: Guo, X.: Kong, X.: Sharrett, R.: Huang, D.: Ramulu, P. Y.	Retinal microvascular health and what it tells us about cognitive function: The Eye Determinants of Cognition (EyeDOC) Study	Investigative Ophthalmology and Visual Science	60	9	2019 Annual Meeting Association for Research in Vision and Ophthalmology, ARVO 2019. Canada.		R	(6) conference presentations
361	2019	Hannape, M. A.: Guenancia, C.: Arnould, L.: Mouhat, B.: Zeller, M.: Cottin, Y.: Bron, A.: Creuzot-Garcher, C.: Vergely-Vandriesse, C.	Retinal microvascular density on Optical Coherence Tomography Angiography and Osteoprotegerin serum levels in acute coronary syndrome patients	Archives of Cardiovascular Diseases Supplements	11	2	Printemps de la Cardiologie - Recherche Fondamentale & Clinique. France.	http://dx.doi.org/10.1016/j.acvdsp.2019.02.011	R	(1) Irrelevant studies
362	2019	Lee, W. H.: Park, J. H.: Won, Y.: Lee, M. W.: Shin, Y. I.: Jo, Y. J.: Kim, J. Y.	Retinal Microvascular Change in Hypertension as measured by Optical Coherence Tomography Angiography	Scientific reports	9	1		http://dx.doi.org/10.1038/s41598-018-36474-1	R	(1) Irrelevant studies
363	2019	Yoon, S. P.: Grewal, D. S.: Thompson, A. C.: Polascik, B. W.: Dunn, C.: Burke, J. R.: Fekrat, S.	Retinal Microvascular and Neurodegenerative Changes in Alzheimer's Disease and Mild Cognitive Impairment Compared with Control Participants	Ophthalmology Retina	3	6		http://dx.doi.org/10.1016/j.oret.2019.02.002	I
364	2017	Gozlan, Julien: Ingrand, Pierre: Lichtwitz, Olivier: Cazet-Supervielle, Agathe: Benoudis, Lea: Boissonnot, Michele: Hadjadj, Samy: Leveziel, Nicolas	Retinal microvascular alterations related to diabetes assessed by optical coherence tomography angiography: A cross-sectional analysis	Medicine	96	15		https://dx.doi.org/10.1097/MD.0000000000006427	R	(1) Irrelevant studies
365	2019	Moramarco, A.: Miraglia, E.: Mallone, F.: Roberti, V.: Iacovino, C.: Bruscolini, A.: Giustolisi, R.: Giustini, S.	Retinal microvascular abnormalities in neurofibromatosis type 1	British Journal of Ophthalmology	103	11		http://dx.doi.org/10.1136/bjophthalmol-2018-313002	R	(1) Irrelevant studies
366	2019	Li, T.: Jia, Y.: Wang, S.: Wang, A.: Gao, L.: Yang, C.: Zou, H.	Retinal microvascular abnormalities in children with type 1 diabetes mellitus without visual impairment or diabetic retinopathy	Investigative Ophthalmology and Visual Science	60	4		http://dx.doi.org/10.1167/iovs.18-25499	R	(1) Irrelevant studies
367	2018	Jiang, H.: Shi, C.: Duan, Z.: Delgado, S.: Gregori, G.: Hernandez, J.: Wang, J.	Retinal microcirculation, microvasculature and microstructure in patients with multiple sclerosis: 1 year follow-up	Investigative Ophthalmology and Visual Science	59	9	2018 Annual Meeting of the Association for Research in Vision and Ophthalmology, ARVO 2018. United States.		R	(1) Irrelevant studies
368	2017	Gaier, Eric D.: Miller, John B.	Retinal Loop Vessel Captured with Optical Coherence Tomography-Angiography	Ophthalmology	124	8		https://dx.doi.org/10.1016/j.ophtha.2017.01.034	R	(1) Irrelevant studies
369	2019	Zafar, S.: McCormick, J.: Giancardo, L.: Saidha, S.: Abraham, A.: Channa, R.	Retinal imaging for neurological diseases: "a window into the brain"	International Ophthalmology Clinics	59	1		http://dx.doi.org/10.1097/IIO.0000000000000261	R	(2) review studies
370	2019	Lizano, P.: Karmacharya, R.: Keshavan, M.	Retinal Imaging and Stem Cell Derived Brain Endothelial Cells: A Framework for Studying Blood Brain Barrier Dysfunction in Psychosis	Biological Psychiatry	85	10 Supplement	74th Annual Scientific Convention and Meeting. United States.	http://dx.doi.org/10.1016/j.biopsych.2019.03.171	R	(1) Irrelevant studies
371	2018	Kaizu, Y.: Nakao, S.: Sekiryu, H.: Wada, I.: Yamaguchi, M.: Hisatomi, T.: Ikeda, Y.: Kishimoto, J.: Sonoda, K. H.	Retinal flow density by optical coherence tomography angiography is useful for detection of nonperfused areas in diabetic retinopathy	Graefe's Archive for Clinical and Experimental Ophthalmology	256	12		http://dx.doi.org/10.1007/s00417-018-4122-6	R	(1) Irrelevant studies
372	2019	Yap, T. E.: Balendra, S. I.: Almonte, M. T.: Cordeiro, M. F.	Retinal correlates of neurological disorders	Therapeutic Advances in Chronic Disease	10			http://dx.doi.org/10.1177/2040622319882205	R	(2) review studies
373	2019	Laughlin, A.: Ringman, J.: Ashimatey, B. S.: Shahidzadeh, A.: Kashani, A. H.	Retinal changes in early-onset Alzheimer disease	Investigative Ophthalmology and Visual Science	60	9	2019 Annual Meeting Association for Research in Vision and Ophthalmology, ARVO 2019. Canada.		R	(6) conference presentations
374	2019	Kashani, A.: Laughlin, A.: Ringman, J. M.: Shahidzadeh, A.: Ashimatey, B. S.	RETINAL CHANGES IN EARLY ONSET ALZHEIMER DISEASE	Alzheimer's and Dementia	15	7 Supplement	Alzheimer's Association International Conference 2019. United States.	http://dx.doi.org/10.1016/j.jalz.2019.06.2659	R	(6) conference presentations
375	2018	Alber, J.: Goldfarb, D.: Drake, J.: Silver, B.: Ott, B. R.: Snyder, P. J.	RETINAL CHANGES IN CEREBRAL AMYLOID ANGIOPATHY (CAA): RELATIONSHIP TO CEREBRAL PATHOLOGY	Alzheimer's and Dementia	14	7 Supplement	Alzheimer's Association International Conference 2018. United States.	http://dx.doi.org/10.1016/j.jalz.2018.06.298	R	(6) conference presentations
376	2019	Yu, D. Y.: Cringle, S. J.: Yu, P. K.: Balaratnasingam, C.: Mehnert, A.: Sarunic, M. V.: An, D.: Su, E. N.	Retinal capillary perfusion: Spatial and temporal heterogeneity	Progress in Retinal and Eye Research	70			http://dx.doi.org/10.1016/j.preteyeres.2019.01.001	R	(1) Irrelevant studies
377	2017	Ma, Q.: Chen, Q.: Tan, F.: Wu, C.: Li, Y.: Shen, M.: Lu, F.	Retinal capillary fractal dimension and early diabetic retinopathy in a type 2 diabetes using optical coherence tomography angiography	Investigative Ophthalmology and Visual Science	58	8	2017 Annual Meeting of the Association for Research in Vision and Ophthalmology, ARVO 2017. United States.		R	(1) Irrelevant studies
378	2018	Shen, M.: Kwapong, W. R.: Zhen, W.: Zhang, L.: Lu, F.	Retinal capillary abnormality is associated with cognitive impairment and neurodegeneration in mild Alzheimer's disease	Investigative Ophthalmology and Visual Science	59	9	2018 Annual Meeting of the Association for Research in Vision and Ophthalmology, ARVO 2018. United States.		R	(6) conference presentations
379	2017	Makrygiannis, G.: Vahdani, K.: Antoniou, E.: Bailey, C.	Retinal arterioarterial anastomosis after embolic branch retinal artery occlusion	Retina	37	2		http://dx.doi.org/10.1097/IAE.0000000000001261	R	(1) Irrelevant studies
380	2017	Tsai, A. S. H.: Cheung, N.: Gan, A. T. L.: Jaffe, G. J.: Sivaprasad, S.: Wong, T. Y.: Cheung, C. M. G.	Retinal angiomatous proliferation	Survey of Ophthalmology	62	4		http://dx.doi.org/10.1016/j.survophthal.2017.01.008	R	(1) Irrelevant studies
381	2019	Lee, C. Y.: Ching, C. C.: Sun, C. C.: Chen, H. C.: Lin, H. Y.	Retinal angiographic alteration in diabetic macular edema after dexamethasone implantation: A case report	International Medical Case Reports Journal	12			http://dx.doi.org/10.2147/IMCRJ.S214414	R	(1) Irrelevant studies
382	2015	De Carlo, T. E.: Bonini Filho, M. A.: Adhi, M.: Duker, J. S.	Retinal and choroidal vasculature in birdshot chorioretinopathy analyzed using spectral domain optical coherence tomography angiography	Retina	35	11		http://dx.doi.org/10.1097/IAE.0000000000000744	R	(1) Irrelevant studies
383	2019	Vadala, M.: Castellucci, M.: Guarrasi, G.: Terrasi, M.: La Blasca, T.: Mule, G.	Retinal and choroidal vasculature changes associated with chronic kidney disease	Graefe's Archive for Clinical and Experimental Ophthalmology	257	8		http://dx.doi.org/10.1007/s00417-019-04358-3	R	(1) Irrelevant studies
384	2017	Rezaei, Kasra A.: Zhang, Qinqin: Chen, Chieh-Li: Chao, Jennifer: Wang, Ruikang K.	Retinal and choroidal vascular features in patients with retinitis pigmentosa imaged by OCT based microangiography	Graefe's archive for clinical and experimental ophthalmology = Albrecht von Graefes Archiv fur klinische und experimentelle Ophthalmologie	255	7		https://dx.doi.org/10.1007/s00417-017-3633-x	R	(1) Irrelevant studies
385	2018	Augstburger, E.: Zeboulon, P.: Keilani, C.: Baudouin, C.: Labbe, A.	Retinal and choroidal microvasculature in nonarteritic anterior ischemic optic neuropathy: An optical coherence tomography angiography study	Investigative Ophthalmology and Visual Science	59	2		http://dx.doi.org/10.1167/iovs.17-22996	R	(1) Irrelevant studies
386	2018	Li, Y.: Xu, J.: Cepurna, W.: Johnson, E. C.: Lozano, D. C.: Morrison, J. C.: Wang, R. K.	Retinal and choroidal blood perfusion in response to elevated intraocular pressure in male and female rats assessed by swept source OCTA	Investigative Ophthalmology and Visual Science	59	9	2018 Annual Meeting of the Association for Research in Vision and Ophthalmology, ARVO 2018. United States.		R	(1) Irrelevant studies
387	2018	Santiago, B.: Bernardes, R.: Duro, D.: Santana, I.: Ambrosio, F.	Retina changes in Alzheimer's disease: Potential biomarker for dementia	European Journal of Neurology	25	Supplement 2	4th Congress of the European Academy of Neurology, EAN 2018. Portugal.		R	(6) conference presentations
388	2018	Stensballe, J.: Ulrich, A. G.: Nilsson, J. C.: Henriksen, H. H.: Olsen, P. S.: Ostrowski, S. R.: Johansson, P. I.	Resuscitation of endotheliopathy and bleeding in thoracic aortic dissections: The VIPER-OCTA randomized clinical pilot trial	Anesthesia and Analgesia	127	4		http://dx.doi.org/10.1213/ANE.0000000000003545	R	(1) Irrelevant studies
389	1992	Sogn, D. D.: Evans, Iii R.: Shepherd, G. M.: Casale, T. B.: Condemi, J.: Greenberger, P. A.: Kohler, P. F.: Saxon, A.: Summers, R. J.: VanArsdel Jr, P. P.: Massicot, J. G.: Blackwelder, W. C.: Levine, B. B.	Results of the National Institute of Allergy and Infectious Diseases collaborative clinical trial to test the predictive value of skin testing with major and minor penicillin derivatives in hospitalized adults	Archives of Internal Medicine	152	5		http://dx.doi.org/10.1001/archinte.152.5.1025	R	(1) Irrelevant studies
390	2019	Saoji, K.: Pathengay, A.: Chhablani, J.: Panchal, B.: Doshi, S.: Saldanha, M.	Response to anti-vascular endothelial growth factor of abnormal retinal vascular net in para foveal telangiectasia group II images on optical coherence tomography-angiography	Indian journal of ophthalmology	67	1		http://dx.doi.org/10.4103/ijo.IJO_374_18	R	(1) Irrelevant studies
391	2018	Nesper, P. L.: Lutty, G. A.: Fawzi, A. A.	Residual choroidal vessels in atrophy can masquerade as choroidal neovascularization on optical coherence tomography angiography: Introducing a clinical and software approach	Retina	38	7		http://dx.doi.org/10.1097/IAE.0000000000001863	R	(1) Irrelevant studies
392	2013	Corti, S.: Nizzardo, M.: Simone, C.: Salani, S.: Rizzo, F.: Ruggieri, M.: Brajkovic, S.: Faravelli, I.: Zanetta, C.: Magri, F.: Bresolin, N.: Comi, G.	Rescue of the spinal muscular atrophy phenotype in mouse by unmodified and octa-guanidine-conjugated morpholino oligomers	Neurology	80	1 MeetingAbstracts	65th American Academy of Neurology Annual Meeting. San Diego, CA United States.: (var.pagings).		R	(1) Irrelevant studies
393	2018	Corvi, F.: Pellegrini, M.: Erba, S.: Cozzi, M.: Staurenghi, G.: Giani, A.	Reproducibility of Vessel Density, Fractal Dimension, and Foveal Avascular Zone Using 7 Different Optical Coherence Tomography Angiography Devices	American Journal of Ophthalmology	186			http://dx.doi.org/10.1016/j.ajo.2017.11.011	R	(1) Irrelevant studies
394	2016	Li, J.: Yang, Y. Q.: Yang, D. Y.: Liu, X. X.: Sun, Y. X.: Wei, S. F.: Wang, N. L.	Reproducibility of perfusion parameters of optic disc and macula in rhesus monkeys by optical coherence tomography angiography	Chinese Medical Journal	129	9		http://dx.doi.org/10.4103/0366-6999.180532	R	(1) Irrelevant studies
395	2019	Fernandez-Vigo, J. I.: Kudsieh, B.: Macarro-Merino, A.: Arriola-Villalobos, P.: Martinez-de-la-Casa, J. M.: Feijoo, J. G.: Fernandez-Vigo, J. A.	Reproducibility of macular and optic nerve head vessel density measurements by swept-source optical coherence tomography angiography	European Journal of Ophthalmology				http://dx.doi.org/10.1177/1120672119834472	R	(1) Irrelevant studies
396	2018	Wolfson, Y.: Nudleman, E.: Goldbaum, M. H.: Zangwill, L. M.: Tian, J.: Soules, K. A.: Jang, B. K.: Weinreb, R. N.: Zhou, Q.	Reproducibility of angioanalytics measurements of OCTA retina scans in normal, glaucoma and diabetic retinopathy eyes	Investigative Ophthalmology and Visual Science	59	9	2018 Annual Meeting of the Association for Research in Vision and Ophthalmology, ARVO 2018. United States.		R	(1) Irrelevant studies
397	2016	Carpineto, P.: Mastropasqua, R.: Marchini, G.: Toto, L.: Di Nicola, M.: Di Antonio, L.	Reproducibility and repeatability of foveal avascular zone measurements in healthy subjects by optical coherence tomography angiography	British Journal of Ophthalmology	100	5		http://dx.doi.org/10.1136/bjophthalmol-2015-307330	R	(1) Irrelevant studies
398	2017	Karadag, R.: Unluzeybek, M.: Cakici, O.: Kanra, A. Y.: Bayramlar, H.	Reproducibility and repeatability of central corneal thickness measurement in healthy eyes using four different optical devices	International Ophthalmology	37	4		http://dx.doi.org/10.1007/s10792-016-0369-2	R	(1) Irrelevant studies
399	2018	Rezaei, K.	Reply to letter to the editor: Optical coherence tomography angiography of choroidal hemangioma	Ophthalmic Surgery Lasers and Imaging Retina	49	8		http://dx.doi.org/10.3928/23258160-20180803-01	R	(1) Irrelevant studies
400	2017	Moysidis, S. N.: Koulisis, N.: Olmos De Koo, L. C.	Reply	Retinal Cases and Brief Reports	11	4		http://dx.doi.org/10.1097/ICB.0000000000000366	R	(1) Irrelevant studies
401	2019	Dolz-Marco, R.: Glover, J. P.: Gal-Or, O.: Litts, K. M.: Messinger, J. D.: Zhang, Y.: Cozzi, M.: Pellegrini, M.: Freund, K. B.: Staurenghi, G.: Curcio, C. A.	Reply	Ophthalmology	126	7		http://dx.doi.org/10.1016/j.ophtha.2019.01.020	R	(1) Irrelevant studies
402	2018	Mihailovic, N.: Brand, C.: Lahme, L.: Schubert, F.: Bormann, E.: Eter, N.: Alnawaiseh, M.	Repeatability, reproducibility and agreement of foveal avascular zone measurements using three different optical coherence tomography angiography devices	PLoS ONE	13	10		http://dx.doi.org/10.1371/journal.pone.0206045	R	(1) Irrelevant studies
403	2019	Eastline, M.: Munk, M. R.: Wolf, S.: Schaal, K. B.: Ebneter, A.: Tian, M.: Giannakaki-Zimmermann, H.: Zinkernagel, M. S.	Repeatability of wide-field optical coherence tomography angiography in normal retina	Translational Vision Science and Technology	8	3		http://dx.doi.org/10.1167/tvst.8.3.6	R	(1) Irrelevant studies
404	2019	Lee, M. W.: Kim, K. M.: Lim, H. B.: Jo, Y. J.: Kim, J. Y.	Repeatability of vessel density measurements using optical coherence tomography angiography in retinal diseases	British Journal of Ophthalmology	103	5		http://dx.doi.org/10.1136/bjophthalmol-2018-312516	R	(1) Irrelevant studies
405	2018	Kim, J. Y.	Repeatability of vessel density measurements using optical coherence tomography angiography in retinal diseases	Acta Ophthalmologica	96	Supplement 261	2018 European Association for Vision and Eye Research Conference, EVER 2018. France.	http://dx.doi.org/10.1111/aos.13972	R	(1) Irrelevant studies
406	2018	Rao, H. L.: Venugopal, J. P.: Weinreb, R. N.: Pradhan, Z.: Puttaiah, N. K.: Devi, S.: Mansouri, K.: Webers, C. A. B.	Repeatability of vessel density measurements of high-density optical coherence tomography angiography scans and their comparability with standard-density scans in normal and glaucoma eyes	Investigative Ophthalmology and Visual Science	59	9	2018 Annual Meeting of the Association for Research in Vision and Ophthalmology, ARVO 2018. United States.		R	(1) Irrelevant studies
407	2017	Men, S. J.: Chen, C. L.: Wei, W.: Lai, T. Y.: Song, S. Z.: Wang, R. K.	Repeatability of vessel density measurement in human skin by OCT-based microangiography	Skin Research and Technology	23	4		http://dx.doi.org/10.1111/srt.12379	R	(1) Irrelevant studies
408	2018	Li, M.: Jin, E.: Dong, C.: Zhang, C.: Zhao, M.: Qu, J.	The repeatability of superficial retinal vessel density measurements in eyes with long axial length using optical coherence tomography angiography	BMC ophthalmology	18	1		http://dx.doi.org/10.1186/s12886-018-0992-y	R	(1) Irrelevant studies
409	2019	Caplash, S.: Kodati, S.: Cheng, S. K.: Akanda, M.: Vitale, S.: Thompson, I.: Gangaputra, S.: Nida Sen, H.	Repeatability of optical coherence tomography angiography in uveitic eyes	Translational Vision Science and Technology	8	6		http://dx.doi.org/10.1167/tvst.8.6.17	R	(1) Irrelevant studies
410	2017	Wolfson, Y.: Hsiao, Y. S.: Tian, J.: Soules, K. A.: Jang, B. K.: Zhou, Q.	Repeatability of FAZ area and vessel density analysis with projection artifacts removal on optical coherence tomography angiography (OCT-A) in normal, glaucoma and retina eyes	Investigative Ophthalmology and Visual Science	58	8	2017 Annual Meeting of the Association for Research in Vision and Ophthalmology, ARVO 2017. United States.		R	(1) Irrelevant studies
411	2017	Lei, Jianqin: Durbin, Mary K.: Shi, Yue: Uji, Akihito: Balasubramanian, Siva: Baghdasaryan, Elmira: Al-Sheikh, Mayss: Sadda, Srinivas R.	Repeatability and Reproducibility of Superficial Macular Retinal Vessel Density Measurements Using Optical Coherence Tomography Angiography En Face Images	JAMA ophthalmology	135	10	[Comment in: JAMA Ophthalmol. 2017 Oct 1;135(10):1098-1099; PMID: 28910424 [https://www.ncbi.nlm.nih.gov/pubmed/28910424]]	https://dx.doi.org/10.1001/jamaophthalmol.2017.3431	R	(1) Irrelevant studies
412	2018	Zhao, Q.: Yang, W. L.: Wang, X. N.: Wang, R. K.: You, Q. S.: Chu, Z. D.: Xin, C.: Zhang, M. Y.: Li, D. J.: Wang, Z. Y.: Chen, W.: Li, Y. F.: Cui, R.: Shen, L.: Wei, W. B.	Repeatability and Reproducibility of Quantitative Assessment of the Retinal Microvasculature Using Optical Coherence Tomography Angiography Based on Optical Microangiography	Biomedical and environmental sciences : BES	31	6		http://dx.doi.org/10.3967/bes2018.054	R	(1) Irrelevant studies
413	2015	Chu, Z.: Zhang, Q.: Chen, C. L.: Luo, F.: Lee, C.: Kinyoun, J. L.: Wang, R. K.	Repeatability and reproducibility of quantifying parafoveal vessel density in normal subjects with OCT-based microangiography	Investigative Ophthalmology and Visual Science	56	7	2015 Annual Meeting of the Association for Research in Vision and Ophthalmology, ARVO 2015. United States.		R	(1) Irrelevant studies
414	2016	Chu, Z.: Gao, C.: Zhang, Q.: Chen, C. L.: Wang, R. K.	Repeatability and reproducibility of quantifying choriocapillaris flow and flux with OCT-based microangiography in normal subjects	Investigative Ophthalmology and Visual Science	57	12	2016 Annual Meeting of the Association for Research in Vision and Ophthalmology, ARVO 2016. United States.		R	(1) Irrelevant studies
415	2019	Venugopal, J. P.: Rao, H. L.: Weinreb, R. N.: Dasari, S.: Riyazuddin, M.: Pradhan, Z. S.: Puttaiah, N. K.: Devi, S.: Mansouri, K.: Webers, C. A. B.	Repeatability and comparability of peripapillary vessel density measurements of high-density and non-high-density optical coherence tomography angiography scans in normal and glaucoma eyes	British Journal of Ophthalmology	103	7		http://dx.doi.org/10.1136/bjophthalmol-2018-312401	R	(1) Irrelevant studies
416	2019	Sen, P.: Rio, J. N. D.: Nugawela, M.: Hagag, A. M.: Hykin, P. G.: Bagchi, A.: Sivaprasad, S.	Relative contributions of imaging markers of poor visual acuity in retinal vascular diseases	Investigative Ophthalmology and Visual Science	60	9	2019 Annual Meeting Association for Research in Vision and Ophthalmology, ARVO 2019. Canada.		R	(6) conference presentations
417	2019	Sun, Z.: Tang, F.: Wong, R.: Lok, K. H. J.: Szeto, K. H. S.: Chan, J. C. K.: Ng, S. C. D.: Cheung, C. Y. L.	The relationship of optical coherence tomography angiography (OCTA) metrics to progression of diabetic retinopathy: A 2-year prospective study	Investigative Ophthalmology and Visual Science	60	9	2019 Annual Meeting Association for Research in Vision and Ophthalmology, ARVO 2019. Canada.		R	(1) Irrelevant studies
418	2019	Tang, F.: Sun, Z.: Wong, R.: Lok, J.: Lam, A.: Tham, C. C.: Chan, C. K.: Mohamed, S.: Lam, T. C.: Szeto, S. K.: Ng, D. S.: Cheung, C. Y.	Relationship of intercapillary area with visual acuity in diabetes mellitus: An optical coherence tomography angiography study	British Journal of Ophthalmology	103	5		http://dx.doi.org/10.1136/bjophthalmol-2018-312010	R	(1) Irrelevant studies
419	2019	Sugimoto, M.: Wakamatsu, Y.: Miyata, R.: Matsubara, H.: Kondo, M.: Kamimoto, Y.: Ikeda, T.	Relationship between Size of the Foveal Avascular Zone and Carbohydrate Metabolic Disorders during Pregnancy	BioMed Research International	2019			http://dx.doi.org/10.1155/2019/3261279	R	(1) Irrelevant studies
420	2016	Yu, J.: Gu, R.: Zong, Y.: Xu, H.: Wang, X.: Sun, X.: Jiang, C.: Xie, B.: Jia, Y.: Huang, D.	Relationship between retinal perfusion and retinal thickness in healthy subjects: An optical coherence tomography angiography study	Investigative Ophthalmology and Visual Science	57	9		http://dx.doi.org/10.1167/iovs.15-18630	R	(1) Irrelevant studies
421	2016	Yarmohammadi, A.: Zangwill, L. M.: Diniz-Filho, A.: Suh, M. H.: Yousefi, S.: Saunders, L. J.: Belghith, A.: Manalastas, P. I. C.: Medeiros, F. A.: Weinreb, R. N.	Relationship between Optical Coherence Tomography Angiography Vessel Density and Severity of Visual Field Loss in Glaucoma	Ophthalmology	123	12		http://dx.doi.org/10.1016/j.ophtha.2016.08.041	R	(1) Irrelevant studies
422	2019	Eah, K. S.: Shin, J. W.: Sung, K. R.	Relationship between optical coherence tomography angiography peripapillary vessel density and lamina cribrosa depth	Journal of Glaucoma	28	5		http://dx.doi.org/10.1097/IJG.0000000000001218	R	(1) Irrelevant studies
423	2017	Hollo, Gabor	Relationship Between OCT Angiography Temporal Peripapillary Vessel-Density and Octopus Perimeter Paracentral Cluster Mean Defect	Journal of glaucoma	26	5		https://dx.doi.org/10.1097/IJG.0000000000000630	R	(1) Irrelevant studies
424	2019	Tsui, C. K.: Yang, B.: Yu, S.: Li, J.: Lu, X.: Xu, Y.: Lv, L.: Liang, X.	The Relationship between Macular Vessel Density and Thickness with Light Sensitivity in Myopic Eyes	Current Eye Research	44	10		http://dx.doi.org/10.1080/02713683.2019.1627461	R	(1) Irrelevant studies
425	2019	Honda, H.: Anraku, A.: Ishida, K.: Enomoto, N.: Tomita, G.	Relationship between Macular Vessel Density and Focal Electroretinograms in Early Normal Tension Glaucoma	Current Eye Research	44	7		http://dx.doi.org/10.1080/02713683.2019.1593464	R	(1) Irrelevant studies
426	2019	Cennamo, Gilda: Lanni, Vittoria: Abbate, Rosa: Velotti, Nunzio: Fossataro, Federica: Sparnelli, Federica: Romano, Mario R.: de Crecchio, Giuseppe: Cennamo, Giovanni	The Relationship between Macular Pigment and Vessel Density in Patients with Type 1 Diabetes Mellitus	Ophthalmic research	61	1		https://dx.doi.org/10.1159/000492897	R	(1) Irrelevant studies
427	2017	Kiyota, N.: Kunikata, H.: Shiga, Y.: Omodaka, K.: Nakazawa, T.	Relationship between laser speckle flowgraphy and optical coherence tomography angiography measurements of ocular microcirculation	Graefe's Archive for Clinical and Experimental Ophthalmology	255	8		http://dx.doi.org/10.1007/s00417-017-3627-8	R	(1) Irrelevant studies
428	2019	Richter, G. M.: Nelson, A.: Chu, Z.: Chang, R.: Burkemper, B.: Xu, B.: Kashani, A.: Varma, R.: Wang, R.	Relationship between intraocular pressure and peripapillary vessel density in treatmentnaive glaucoma patients from the African American Eye Disease Study	Investigative Ophthalmology and Visual Science	60	11	2019 Imaging in the Eye Conference. Canada.		R	(1) Irrelevant studies
429	2019	Dai, Y.: Nattagh, K.: Zhou, H.: Rinella, N.: Zhang, Q.: Foote, K. G.: Keiner, C.: Deiner, M.: Duncan, J. L.: Wang, R. K.: Schwartz, D.	Relationship between geographic atrophy expansion rate and density of choriocapillaris flow voids using OCT angiography	Investigative Ophthalmology and Visual Science	60	9	2019 Annual Meeting Association for Research in Vision and Ophthalmology, ARVO 2019. Canada.		R	(1) Irrelevant studies
430	2019	Jeong, D.: Won, H. J.: Jo, Y. H.: Song, M. K.: Shin, J. W.: Kook, M. S.	Relationship between Foveal Threshold and Macular Structure/Function/Vessel Density in Glaucoma	Journal of Glaucoma				http://dx.doi.org/10.1097/IJG.0000000000001410	R	(1) Irrelevant studies
431	2019	Lin, R.: Shen, M.: Pan, D.: Xu, S. Z.: Shen, R. J.: Shao, Y.: Shi, C.: Lu, F.: Jin, Z. B.	Relationship between cone loss and microvasculature change in retinitis pigmentosa	Investigative Ophthalmology and Visual Science	60	14		http://dx.doi.org/10.1167/iovs.19-27114	R	(1) Irrelevant studies
432	2018	Velaga, S. B.: Hariri, A. H.: Nittala, M. G.: Girach, A.: Vupparaboina, K.: Chhablani, J.: Sadda, S. R.	Relationship between choroidal structural parameters and photoreceptor layer area in choroideremia	Investigative Ophthalmology and Visual Science	59	9	2018 Annual Meeting of the Association for Research in Vision and Ophthalmology, ARVO 2018. United States.		R	(1) Irrelevant studies
433	2019	Lin, R.: Pan, D.: Lu, F.: Jin, Z. B.	Relationship between Changes in Densities of Photoreceptor and Retinal Vessel from Patients with Retinitis Pigmentosa	Investigative Ophthalmology and Visual Science	60	9	2019 Annual Meeting Association for Research in Vision and Ophthalmology, ARVO 2019. Canada.		R	(1) Irrelevant studies
434	2019	Moult, E.: Alibhai, A. Y.: Lee, B.: Ploner, S. B.: Maier, A. K.: Duker, J. S.: Waheed, N. K.: Fujimoto, J. G.	Relationship between CC impairment and GA Growth: An optical coherence tomography angiography study	Investigative Ophthalmology and Visual Science	60	9	2019 Annual Meeting Association for Research in Vision and Ophthalmology, ARVO 2019. Canada.		R	(1) Irrelevant studies
435	2018	Mastropasqua, R.: D'Aloisio, R.: Di Nicola, M.: Di Martino, G.: Lamolinara, A.: Di Antonio, L.: Tognetto, D.: Toto, L.	Relationship between aqueous humor cytokine level changes and retinal vascular changes after intravitreal aflibercept for diabetic macular edema	Scientific reports	8	1		http://dx.doi.org/10.1038/s41598-018-35036-9	R	(1) Irrelevant studies
436	2019	Cano, J.: Farzad, S.: Khansari, M. M.: Tan, O.: Huang, D.: Lim, J. I.: Shahidi, M.	Relating retinal blood flow and vessel morphology in sickle cell retinopathy	Eye (Basingstoke)				http://dx.doi.org/10.1038/s41433-019-0604-y	R	(1) Irrelevant studies
437	1991	Chang, K. Y.: Wu, S. H.: Wang, K. T.	Regioselective enzymic deacetylation of octa-O-acetylsucrose: preparation of hepta-O-acetylsucroses	Carbohydrate research	222				R	(1) Irrelevant studies
438	2017	Shin, J. W.: Lee, J.: Kwon, J.: Choi, J.: Kook, M. S.	Regional vascular density-visual field sensitivity relationship in glaucoma according to disease severity	British Journal of Ophthalmology	101	12		http://dx.doi.org/10.1136/bjophthalmol-2017-310180	R	(1) Irrelevant studies
439	2017	Hafner, J.: Ginner, L.: Karst, S.: Leitgeb, R.: Unterluggauer, M.: Sacu, S.: Mitsch, C.: Scholda, C.: Pablik, E.: Schmidt-Erfurth, U.	Regional patterns of retinal oxygen saturation and microvascular hemodynamic parameters preceding retinopathy in patients with type II diabetes	Investigative Ophthalmology and Visual Science	58	12		http://dx.doi.org/10.1167/iovs.17-22523	R	(1) Irrelevant studies
440	2019	Baba, T.: Kakisu, M.: Nizawa, T.: Oshitari, T.: Yamamoto, S.	REGIONAL DENSITIES OF RETINAL CAPILLARIES AND RETINAL SENSITIVITIES AFTER MACULAR HOLE SURGERY WITH INTERNAL LIMITING MEMBRANE PEELING	Retina (Philadelphia, Pa.)				http://dx.doi.org/10.1097/IAE.0000000000002637	R	(1) Irrelevant studies
441	2019	Ngolab, J.: Honma, P.: Rissman, R. A.	Reflections on the Utility of the Retina as a Biomarker for Alzheimer's Disease: A Literature Review	Neurology and Therapy	8	Supplement 2		http://dx.doi.org/10.1007/s40120-019-00173-4	R	(2) review studies
442	2018	Murphy, O. C.: Kwakyi, O.: Iftikhar, M.: Zafar, S.: Sotirchos, E. S.: Gonzalez-Caldito, N.: Risher, H.: Feldman, S.: Fioravante, N.: Ogbuokiri, E.: Filippatou, A.: Frohman, E. M.: Frohman, T. C.: Balcer, L.: Channa, R.: Calabresi, P. A.: Saidha, S.	Reductions in retinal vascular plexus densities in multiple sclerosis are associated with visual dysfunction and global disability	Multiple Sclerosis Journal	24	2 Supplement	34th Congress of the European Committee for Treatment and Research in Multiple Sclerosis, ECTRIMS 2018. Germany.	http://dx.doi.org/10.1177/1352458518798582	R	(1) Irrelevant studies
443	2018	Rebolleda, G.: Diez-Alvarez, L.: Garcia Marin, Y.: De Juan, V.: Munoz-Negrete, F. J.	Reduction of peripapillary vessel density by optical coherence tomography angiography from the acute to the atrophic stage in non-arteritic anterior ischaemic optic neuropathy	Ophthalmologica	240	4		http://dx.doi.org/10.1159/000489226	R	(1) Irrelevant studies
444	2006	Strassert, C. A.: Dicelio, L. E.: Awruch, J.	Reduction of an amido zinc(II) phthalocyanine by diborane	Synthesis		5		http://dx.doi.org/10.1055/s-2006-926336	R	(1) Irrelevant studies
445	2019	Lavia, C.: Couturier, A.: Erginay, A.: Dupas, B.: Tadayoni, R.: Gaudric, A.	Reduced vessel density in the superficial and deep plexuses in diabetic retinopathy is associated with structural changes in corresponding retinal layers	PLoS ONE	14	7		http://dx.doi.org/10.1371/journal.pone.0219164	R	(1) Irrelevant studies
446	2019	Wu, Y.: Tu, Y.: Bao, L.: Wu, C.: Zheng, J.: Wang, J.: Lu, F.: Shen, M.: Chen, Q.	Reduced Retinal Microvascular Density Related to Activity Status and Serum Antibodies in Patients with Graves' Ophthalmopathy	Current Eye Research				http://dx.doi.org/10.1080/02713683.2019.1675177	R	(1) Irrelevant studies
447	2019	Jaumandreu, L.: Sanchez-Gutierrez, V.: Munoz-Negrete, F. J.: de Juan, V.: Rebolleda, G.	Reduced Peripapillary and Macular Vessel Density in Unilateral Postgeniculate Lesions With Retrograde Transsynaptic Degeneration	Journal of neuro-ophthalmology : the official journal of the North American Neuro-Ophthalmology Society	39	4		http://dx.doi.org/10.1097/WNO.0000000000000794	R	(1) Irrelevant studies
448	2019	Iuliano, Lorenzo: Fogliato, Giovanni: Colombo, Roberta: Sacconi, Riccardo: Querques, Giuseppe: Bandello, Francesco: Codenotti, Marco	Reduced perfusion density of superficial retinal capillary plexus after intravitreal ocriplasmin injection for idiopathic vitreomacular traction	BMC ophthalmology	19	1		https://dx.doi.org/10.1186/s12886-019-1119-9	R	(1) Irrelevant studies
449	2018	Borrelli, E.: Souied, E. H.: Bailey Freund, K.: Querques, G.: Miere, A.: Gal-Or, O.: Sacconi, R.: Sadda, S. R.: Sarraf, D.	Reduced choriocapillaris flow in eyes with type 3 neovascularization and age-related macular degeneration	Retina	38	10		http://dx.doi.org/10.1097/IAE.0000000000002198	R	(1) Irrelevant studies
450	2017	Demirel, S.: Degirmenci, M. F. K.: Bilici, S.: Yanik, O.: Batloglu, F.: Ozmert, E.: Alp, N.	The Recovery of Microvascular Status Evaluated by Optical Coherence Tomography Angiography in Patients after Successful Macular Hole Surgery	Ophthalmic Research	59	1		http://dx.doi.org/10.1159/000484092	R	(1) Irrelevant studies
451	1994	Wolucka, B. A.: McNeil, M. R.: de Hoffmann, E.: Chojnacki, T.: Brennan, P. J.	Recognition of the lipid intermediate for arabinogalactan/arabinomannan biosynthesis and its relation to the mode of action of ethambutol on mycobacteria	The Journal of biological chemistry	269	37			R	(1) Irrelevant studies
452	1999	Panza, N.: Rambaldi, P. F.: Battista, C.: Ambrosio, G.: Cascini, G. L.: Schilliro, F.: Mansi, L.	Receptor imaging with 111In-pentreotide and 123I-methoxybenzamide, and inhibition tests with octreotide and bromocriptine of mixed growth hormone/prolactin-secreting pituitary tumors	Biomedicine and Pharmacotherapy	53	7		http://dx.doi.org/10.1016/S0753-3322%2800%2988504-2	R	(1) Irrelevant studies
453	2019	Thomson, N. C.	Recent developments in bronchial thermoplasty for severe asthma	Journal of Asthma and Allergy	12			http://dx.doi.org/10.2147/JAA.S200912	R	(1) Irrelevant studies
454	2017	Querques, G.: Bandello, F.: Sacconi, R.: Querques, L.: Corbelli, E.: Cicinelli, M. V.	Recent advances in the management of dry age-related macular degeneration: A review	F1000Research	6			http://dx.doi.org/10.12688/f1000research.10664.1	R	(1) Irrelevant studies
455	2019	Yang, X.: Wang, C.: Su, G.	Recent advances in the diagnosis and treatment of Coats' disease	International Ophthalmology	39	4		http://dx.doi.org/10.1007/s10792-019-01095-8	R	(1) Irrelevant studies
456	2017	Ogura, Y.	Recent advances in research on retinal microcirculation	Microcirculation	24	8	42nd Annual Meeting of Japanese Society for Microcirculation. Japan.	http://dx.doi.org/10.1111/micc.12397	R	(1) Irrelevant studies
457	2018	Rashad, A. A.: Neyts, J.: Leyssen, P.: Keller, P. A.	A reassessment of mycophenolic acid as a lead compound for the development of inhibitors of chikungunya virus replication	Tetrahedron	74	12		http://dx.doi.org/10.1016/j.tet.2017.12.053	R	(1) Irrelevant studies
458	1996	Freeman, F.: Kim, J. D.: Lee, M. Y.: Wang, X.	Rearrangement of bis[(2,4,6-trimethylphenyl)methanoyl]bicyclo[2,2,1]hept-5-enes to 2-oxabicyclo[3,3,0]octa-3,7-dienes	Tetrahedron	52	16		http://dx.doi.org/10.1016/0040-4020%2896%2900208-6	R	(1) Irrelevant studies
459	2013	Braaf, B.: Vienola, K.: Sheehy, C.: Yang, Q.: Vermeer, K.: Tiruveedhula, P.: Arathorn, D.: Roorda, A.: De Boer, J.	Real-time eye motion correction in phaseresolved OCT angiography with tracking SLO	Investigative Ophthalmology and Visual Science	54	15	2013 Annual Meeting of the Association for Research in Vision and Ophthalmology, ARVO 2013. United States.		R	(1) Irrelevant studies
460	2016	Chen, Z.: Huang, D.: Izatt, J. A.: Wang, R. K.: Werner, J. S.: Yasuno, Y.	Re: Spaide et al.: Volume-rendering optical coherence tomography angiography of macular telangiectasia type 2 (Ophthalmology 2015;122:2261-9)	Ophthalmology	123	3		http://dx.doi.org/10.1016/j.ophtha.2015.10.013	R	(1) Irrelevant studies
461	2018	Mones, J.: Biarnes, M.	The rate of progression of geographic atrophy decreases with increasing baseline lesion size even after the square root transformation	Translational Vision Science and Technology	7	6		http://dx.doi.org/10.1167/tvst.7.6.40	R	(1) Irrelevant studies
462	2017	Shoji, T.: Zangwill, L. M.: Akagi, T.: Saunders, L. J.: Yarmohammadi, A.: Manalastas, P. I. C.: Penteado, R. C.: Medeiros, F.: Weinreb, R. N.	The rate of macular microvascular dropout is faster in glaucoma eyes than glaucoma suspect and healthy eyes: a longitudinal study	Investigative Ophthalmology and Visual Science	58	8	2017 Annual Meeting of the Association for Research in Vision and Ophthalmology, ARVO 2017. United States.		R	(1) Irrelevant studies
463	2016	Astaf'eva, L. I.: Kutin, M. A.: Mazerkina, N. A.: Nepomnyashchiy, V. P.: Popugaev, K. A.: Kadashev, B. A.: Sidneva, Yu G.: Strunina, Yu V.: Klochkova, I. S.: Tserkovnaya, D. A.: Kalinin, P. L.: Aref'eva, I. A.: Mochenova, N. N.	[The rate of hyponatremia in neurosurgical patients (comparison between the data from the Burdenko Neurosurgical Instutite and the literature) and recommendations for the diagnosis and treatment]	Zhurnal voprosy neirokhirurgii imeni N. N. Burdenko	80	1		https://dx.doi.org/10.17116/neiro201680157-70	R	(1) Irrelevant studies
464	2019	Lavia, C.: Feldman-Billard, S.: Erginay, A.: Guerin, O.: Virgili, G.: Gaudric, A.: Tadayoni, R.: Dupas, B.	RAPID MACULAR CAPILLARY LOSS IN PATIENTS WITH UNCONTROLLED TYPE 1 DIABETES	Retina (Philadelphia, Pa.)				http://dx.doi.org/10.1097/IAE.0000000000002557	R	(1) Irrelevant studies
465	2018	Koppara, T.: Tada, T.: Xhepa, E.: Kufner, S.: Byrne, R. A.: Ibrahim, T.: Laugwitz, K. L.: Kastrati, A.: Joner, M.	Randomised comparison of vascular response to biodegradable polymer sirolimus eluting and permanent polymer everolimus eluting stents: An optical coherence tomography study	International Journal of Cardiology	258			http://dx.doi.org/10.1016/j.ijcard.2018.01.011	R	(1) Irrelevant studies
466	2017	Matet, A.: Daruich, A.: Zografos, L.	Radiation maculopathy after proton beam therapy for uveal melanoma: Optical coherence tomography angiography alterations influencing visual acuity	Investigative Ophthalmology and Visual Science	58	10		http://dx.doi.org/10.1167/iovs.17-22324	R	(1) Irrelevant studies
467	2017	Mansoori, T.: Sivaswamy, J.: Gamalapati, J. S.: Balakrishna, N.	Radial Peripapillary Capillary Density Measurement Using Optical Coherence Tomography Angiography in Early Glaucoma	Journal of Glaucoma	26	5		http://dx.doi.org/10.1097/IJG.0000000000000649	R	(1) Irrelevant studies
468	2018	Au, A.: Hou, K.: Baumal, C. R.: Sarraf, D.	Radial Hemorrhage in Henle Layer in Macular Telangiectasia Type 2	JAMA Ophthalmology	136	10		http://dx.doi.org/10.1001/jamaophthalmol.2018.2979	R	(1) Irrelevant studies
469	2019	Daniels, A. B.: Froehler, M. T.: Nunnally, A. H.: Pierce, J. M.: Bozic, I.: Stone, C. A.: Santapuram, P. R.: Tao, Y. K.: Boyd, K. L.: Himmel, L. E.: Chen, S. C.: Du, L.: Friedman, D. L.: Richmond, A.	Rabbit model of intra-arterial chemotherapy toxicity demonstrates retinopathy and vasculopathy related to drug and dose, not procedure or approach	Investigative Ophthalmology and Visual Science	60	4		http://dx.doi.org/10.1167/iovs.18-25346	R	(1) Irrelevant studies
470	2017	Lin, T. C.: Gogte, P.: Palejwala, N.: Shahidzadeh, A.: Itty, S.: Humayun, M. S.: Moshfeghi, A. A.: Ameri, H.: Chu, Z.: Wang, R. K.: Wolfe, J. D.: Dugel, P. U.: Kashani, A. H.	Quantitative spectral-domain optical coherence tomography angiography (OCTA) of Diabetic Retinopathy (DR) Severity	Investigative Ophthalmology and Visual Science	58	8	2017 Annual Meeting of the Association for Research in Vision and Ophthalmology, ARVO 2017. United States.		R	(1) Irrelevant studies
471	2017	Tang, F.: Cheung, C. Y.	Quantitative retinal optical coherence tomography angiography in patients with diabetes without diabetic retinopathy	Investigative Ophthalmology and Visual Science	58	3		http://dx.doi.org/10.1167/iovs.17-21552	R	(1) Irrelevant studies
472	2017	Dimitrova, G.: Chihara, E.: Takahashi, H.: Amano, H.: Okazaki, K.	Quantitative retinal optical coherence tomography angiography in patients with diabetes without diabetic retinopathy	Investigative Ophthalmology and Visual Science	58	1		http://dx.doi.org/10.1167/iovs.16-20531	R	(1) Irrelevant studies
473	2019	Liu, R.: Song, W.: Backman, V.: Yi, J.	Quantitative quality-control metrics for in vivo oximetry in small vessels by visible light optical coherence tomography angiography	Biomedical Optics Express	10	2		http://dx.doi.org/10.1364/BOE.10.000465	R	(1) Irrelevant studies
474	2018	Jauregui, R.: Park, K. S.: Duong, J. K.: Mahajan, V. B.: Tsang, S. H.	Quantitative progression of retinitis pigmentosa by optical coherence tomography angiography	Scientific reports	8	1		http://dx.doi.org/10.1038/s41598-018-31488-1	R	(1) Irrelevant studies
475	2015	Jiaa, Y.: Baileya, S. T.: Hwanga, T. S.: McClintica, S. M.: Gaoa, S. S.: Pennesia, M. E.: Flaxela, C. J.: Lauera, A. K.: Wilsona, D. J.: Horneggerb, J.: Fujimotoc, J. G.: Huanga, D.	Quantitative optical coherence tomography angiography of vascular abnormalities in the living human eye	Proceedings of the National Academy of Sciences of the United States of America	112	18		http://dx.doi.org/10.1073/pnas.1500185112	R	(1) Irrelevant studies
476	2015	McClintic, S. M.: Jia, Y.: Bailey, S.: Gao, S. S.: Huang, D.	Quantitative optical coherence tomography angiography of the choriocapillaris in central serous chorioretinopathy	Investigative Ophthalmology and Visual Science	56	7	2015 Annual Meeting of the Association for Research in Vision and Ophthalmology, ARVO 2015. United States.		R	(1) Irrelevant studies
477	2016	Mammo, Z.: Heisler, M.: Balaratnasingam, C.: Lee, S.: Yu, D. Y.: Mackenzie, P.: Schendel, S.: Merkur, A.: Kirker, A.: Albiani, D.: Navajas, E.: Beg, M. F.: Morgan, W.: Sarunic, M. V.	Quantitative Optical Coherence Tomography Angiography of Radial Peripapillary Capillaries in Glaucoma, Glaucoma Suspect, and Normal Eyes	American Journal of Ophthalmology	170			http://dx.doi.org/10.1016/j.ajo.2016.07.015	R	(1) Irrelevant studies
478	2017	Choi, J.: Kwon, J.: Shin, J. W.: Lee, J.: Lee, S.: Kook, M. S.	Quantitative optical coherence tomography angiography of macular vascular structure and foveal avascular zone in glaucoma	PLoS ONE	12	9		http://dx.doi.org/10.1371/journal.pone.0184948	R	(1) Irrelevant studies
479	2019	Gabriel, R. S.: Shah, C.: Corral, J. T.: Mehta, M. C.	Quantitative optical coherence tomography angiography of dry vs Wet AMD and the effects of prolonged anti-VEGF therapy	Investigative Ophthalmology and Visual Science	60	9	2019 Annual Meeting Association for Research in Vision and Ophthalmology, ARVO 2019. Canada.		R	(1) Irrelevant studies
480	2018	Cheung, C. Y. L.: Sun, Z.: Tang, F.: Wong, R.: Chan, C.: Mohamed, S.: Tham, C. C. Y.: Brelen, M. E.: Chen, L. J.: Ng, D.	Quantitative optical coherence tomography angiography metrics predict diabetic macular edema	Investigative Ophthalmology and Visual Science	59	9	2018 Annual Meeting of the Association for Research in Vision and Ophthalmology, ARVO 2018. United States.		R	(1) Irrelevant studies
481	2019	Serra, R.: Coscas, F.: Cabral, D.: Coscas, G.: Souied, E. H.	Quantitative optical coherence tomography angiography features of choroidal neovascularizations in age related macular degeneration	Investigative Ophthalmology and Visual Science	60	9	2019 Annual Meeting Association for Research in Vision and Ophthalmology, ARVO 2019. Canada.		R	(1) Irrelevant studies
482	2018	Coscas, Florence: Cabral, Diogo: Pereira, Telmo: Geraldes, Carlos: Narotamo, Hemaxi: Miere, Alexandra: Lupidi, Marco: Sellam, Alexandre: Papoila, Ana: Coscas, Gabriel: Souied, Eric	Quantitative optical coherence tomography angiography biomarkers for neovascular age-related macular degeneration in remission	PloS one	13	10		https://dx.doi.org/10.1371/journal.pone.0205513	R	(1) Irrelevant studies
483	2019	Jung, J. J.: Chen, M. H.: Hoang, Q. V.	Quantitative OCTA change analysis after 6 month anti-VEGF treatments for proliferative diabetic retinopathy in the real world	Investigative Ophthalmology and Visual Science	60	9	2019 Annual Meeting Association for Research in Vision and Ophthalmology, ARVO 2019. Canada.		R	(1) Irrelevant studies
484	2018	Coscas, F.: Cabral, D.: Rodrigues, C.: Pereira, T.: Narotamo, H.: Geraldes, C.: Vila-Franca, M.: Barrao, S.: Papoila, A.: Coscas, G.: Souied, E.	Quantitative OCT-Angiography for neovascular age related macular degeneration: Six months follow-up study	Acta Ophthalmologica	96	Supplement 261	2018 European Association for Vision and Eye Research Conference, EVER 2018. France.	http://dx.doi.org/10.1111/aos.13972	R	(1) Irrelevant studies
485	2017	Al-Sheikh, M.: Phasukkijwatana, N.: Dolz-Marco, R.: Rahimi, M.: Iafe, N. A.: Freund, K. B.: Sadda, S. R.: Sarraf, D.	Quantitative OCT angiography of the retinal microvasculature and the choriocapillaris in myopic eyes	Investigative Ophthalmology and Visual Science	58	4		http://dx.doi.org/10.1167/iovs.16-21289	R	(1) Irrelevant studies
486	2017	Koulisis, N.: Kim, A. Y.: Chu, Z.: Shahidzadeh, A.: Burkemper, B.: De Koo, L. C. O.: Moshfeghi, A. A.: Ameri, H.: Puliafito, C. A.: Isozaki, V. L.: Wang, R. K.: Kashani, A. H.	Quantitative microvascular analysis of retinal venous occlusions by spectral domain optical coherence tomography angiography	PLoS ONE	12	4		http://dx.doi.org/10.1371/journal.pone.0176404	R	(1) Irrelevant studies
487	2016	Koulisis, N.: Kim, A. Y.: Chu, Z.: Shahidzadeh, A.: Wang, R. K.: Puliafito, C. A.: Kashani, A. H.	Quantitative microvascular analysis of retinal venous occlusion by optical coherence tomography angiography	Investigative Ophthalmology and Visual Science	57	12	2016 Annual Meeting of the Association for Research in Vision and Ophthalmology, ARVO 2016. United States.		R	(1) Irrelevant studies
488	2019	Shi, X.: Yi, C.: Sun, G.: Qu, J.: Zhao, M.	Quantitative microcirculatory analysis of optical coherence tomography angiography in obstructive sleep apnea syndrome patients	Investigative Ophthalmology and Visual Science	60	9	2019 Annual Meeting Association for Research in Vision and Ophthalmology, ARVO 2019. Canada.		R	(1) Irrelevant studies
489	2018	Arnould, L.: Gabrielle, P. H.: Baudin, F.: Aliahmad, B.: Sarossy, M.: Bron, A. M.: Garcher, C. P. C.	Quantitative metrics in Swept Source-Optical Coherence Tomography in healthy eyes: Fractal dimension, an interesting tool?	Investigative Ophthalmology and Visual Science	59	9	2018 Annual Meeting of the Association for Research in Vision and Ophthalmology, ARVO 2018. United States.		R	(1) Irrelevant studies
490	2017	Ghassemi, F.: Fadakar, K.: Bazvand, F.: Mirshahi, R.: Mohebbi, M.: Sabour, S.	The quantitative measurements of vascular density and flow areas of macula using optical coherence tomography angiography in normal volunteers	Ophthalmic Surgery Lasers and Imaging Retina	48	6		http://dx.doi.org/10.3928/23258160-20170601-06	R	(1) Irrelevant studies
491	2017	Bazvand, F.: Mirshahi, R.: Fadakar, K.: Faghihi, H.: Sabour, S.: Ghassemi, F.	The Quantitative Measurements of Vascular Density and Flow Area of Optic Nerve Head Using Optical Coherence Tomography Angiography	Journal of Glaucoma	26	8		http://dx.doi.org/10.1097/IJG.0000000000000722	R	(1) Irrelevant studies
492	2018	Khodabandeh, A.: Shahraki, K.: Roohipoor, R.: Riazi-Esfahani, H.: Yaseri, M.: Faghihi, H.: Bazvand, F.	Quantitative measurement of vascular density and flow using optical coherence tomography angiography (OCTA) in patients with central retinal vein occlusion: Can OCTA help in distinguishing ischemic from non-ischemic type?	International Journal of Retina and Vitreous	4	1		http://dx.doi.org/10.1186/s40942-018-0152-9	R	(1) Irrelevant studies
493	2018	Orellana-Rios, J.: Yokoyama, S.: Agee, J. M.: Challa, N.: Bailey Freund, K.: Yannuzzi, L. A.: Theodore Smith, R.	Quantitative fundus autofluorescence in non-neovascular age-related macular degeneration	Ophthalmic Surgery Lasers and Imaging Retina	49	10 Supplement		http://dx.doi.org/10.3928/23258160-20180814-06	R	(1) Irrelevant studies
494	2017	Al-Sheikh, M.: Falavarjani, K. G.: Pfau, M.: Uji, A.: Le, P. P.: Sadda, S. R.	Quantitative features of the choriocapillaris in healthy individuals using swept-source optical coherence tomography angiography	Ophthalmic Surgery Lasers and Imaging Retina	48	8		http://dx.doi.org/10.3928/23258160-20170802-04	R	(1) Irrelevant studies
495	2019	Degirmenci, M. F. K.: Temel, E.: Yalcindag, F. N.	Quantitative Evaluation of the Retinal Vascular Parameters With OCTA in Patients With Behcet Disease Without Ocular Involvement	Ophthalmic surgery, lasers & imaging retina	51	1		http://dx.doi.org/10.3928/23258160-20191211-04	R	(1) Irrelevant studies
496	2018	Wang, X.: Sun, B.: Wang, J.: Jia, Y.: Huang, D.: Dong, J.	Quantitative evaluation of retinal artery occlusion using optical coherence tomography angiography: A case report	Medicine (United States)	97	40		http://dx.doi.org/10.1097/MD.0000000000012652	R	(1) Irrelevant studies
497	2019	Wang, X. N.: Zhao, Q.: Li, D. J.: Wang, Z. Y.: Chen, W.: Li, Y. F.: Cui, R.: Shen, L.: Wang, R. K.: Peng, X. Y.: Yang, W. L.	Quantitative evaluation of primary retinitis pigmentosa patients using colour Doppler flow imaging and optical coherence tomography angiography	Acta Ophthalmologica	97	7		http://dx.doi.org/10.1111/aos.14047	R	(1) Irrelevant studies
498	2018	Rodrigues, C.: Sousa Silva, R.: Cabral, D.: Rodrigues, P.: Marques, M.: Camacho, P.: Joana, V.: Segurado, J.: Fernandes, J.: Barrao, S.	Quantitative evaluation of peripapillary microvasculature in Pseudoexfoliation Syndrome	Acta Ophthalmologica	96	Supplement 261	2018 European Association for Vision and Eye Research Conference, EVER 2018. France.	http://dx.doi.org/10.1111/aos.13972	R	(1) Irrelevant studies
499	2018	Govindaswamy, N.: Gadde, S. G.: Chidambara, L.: Bhanushali, D.: Anegondi, N.: Sinha Roy, A.	Quantitative evaluation of optical coherence tomography angiography images of diabetic retinopathy eyes before and after removal of projection artifacts	Journal of biophotonics	11	9		http://dx.doi.org/10.1002/jbio.201800003	R	(1) Irrelevant studies
500	2017	Ito, Y.: Taira, S.: Iwase, T.: Nonobe, N.: Yasuda, S.: Terasaki, H.	Quantitative evaluation of diabetic retinopathy using optical coherence tomography angiography	Investigative Ophthalmology and Visual Science	58	8	2017 Annual Meeting of the Association for Research in Vision and Ophthalmology, ARVO 2017. United States.		R	(1) Irrelevant studies
501	2018	Gao, W.	Quantitative depth-resolved microcirculation imaging with optical coherence tomography angiography (Part II): Microvascular network imaging	Microcirculation	25	6		http://dx.doi.org/10.1111/micc.12376	R	(1) Irrelevant studies
502	2019	Yang, J.: Yuan, M.: Zhao, X.: Wang, E.: Chen, Y.	Quantitative comparisons of angiograms of 4 OCTA devices	Investigative Ophthalmology and Visual Science	60	9	2019 Annual Meeting Association for Research in Vision and Ophthalmology, ARVO 2019. Canada.		R	(1) Irrelevant studies
503	2019	Lu, Y.: Wang, J. C.: Miller, J. B.: Miller, J. W.: Vavvas, D.: Zeng, R.	Quantitative comparison of three optical coherence tomography angiography devices in chorioretinal disease	Investigative Ophthalmology and Visual Science	60	9	2019 Annual Meeting Association for Research in Vision and Ophthalmology, ARVO 2019. Canada.		R	(1) Irrelevant studies
504	2017	Al-Sheikh, M.: Falavarjani, K. G.: Tepelus, T. C.: Sadda, S. R.	Quantitative comparison of swept-source and spectral-domain OCT angiography in healthy eyes	Ophthalmic Surgery Lasers and Imaging Retina	48	5		http://dx.doi.org/10.3928/23258160-20170428-04	R	(1) Irrelevant studies
505	2018	Anegondi, N.: Kshirsagar, A.: Mochi, T. B.: Roy, A. S.	Quantitative comparison of retinal vascular features in optical coherence tomography angiography images from three different devices	Ophthalmic Surgery Lasers and Imaging Retina	49	7		http://dx.doi.org/10.3928/23258160-20180628-04	R	(1) Irrelevant studies
506	2018	Mochi, Thirumalesh: Anegondi, Neha: Girish, Molleti: Jayadev, Chaitra: Sinha Roy, Abhijit	Quantitative Comparison Between Optical Coherence Tomography Angiography and Fundus Fluorescein Angiography Images: Effect of Vessel Enhancement	Ophthalmic surgery, lasers & imaging retina	49	11		https://dx.doi.org/10.3928/23258160-20181101-15	R	(1) Irrelevant studies
507	2018	Mochi, T.: Anegondi, N.: Girish, M.: Jayadev, C.: Roy, A. S.	Quantitative comparison between optical coherence tomography angiography and fundus fluorescein angiography images: Effect of vessel enhancement	Ophthalmic Surgery Lasers and Imaging Retina	49	11		http://dx.doi.org/10.3928/23258160-20181101-15	R	(1) Irrelevant studies
508	2017	Yu, Yanping: Teng, Yufei: Gao, Meng: Liu, Xinxin: Chen, Jinqiu: Liu, Wu	Quantitative Choriocapillaris Perfusion Before and After Vitrectomy in Idiopathic Epiretinal Membrane by Optical Coherence Tomography Angiography	Ophthalmic surgery, lasers & imaging retina	48	11		https://dx.doi.org/10.3928/23258160-20171030-06	R	(1) Irrelevant studies
509	2019	Jesus, D. A.: Barbosa Breda, J.: Van Keer, K.: Rocha Sousa, A.: Abegao Pinto, L.: Stalmans, I.	Quantitative automated circumpapillary microvascular density measurements: a new angioOCT-based methodology	Eye (Basingstoke)	33	2		http://dx.doi.org/10.1038/s41433-018-0207-z	R	(1) Irrelevant studies
510	2019	Karakucuk, Y.: Beyoglu, A.: Comez, A.	Quantitative assessment of the effect of fasting on macular microcirculation: An optical coherence tomography angiography study	British Journal of Ophthalmology				http://dx.doi.org/10.1136/bjophthalmol-2019-314962	R	(1) Irrelevant studies
511	2016	Cheung, C. Y. L.: Tang, F. Y.: Ng, D.: Lam, A.: Luk, F.: Wong, R.: Lai, F.: Chan, K.: Brelen, M.: Tham, C. C. Y.	Quantitative assessment of retinal capillary network in diabetic retinopathy with optical coherence tomography angiography	Investigative Ophthalmology and Visual Science	57	12	2016 Annual Meeting of the Association for Research in Vision and Ophthalmology, ARVO 2016. United States.		R	(1) Irrelevant studies
512	2019	Alagorie, A. R.: Verma, A.: Nassisi, M.: Sadda, S. R.	Quantitative Assessment of Choriocapillaris Flow Deficits in Eyes with Advanced Age-Related Macular Degeneration Versus Healthy Eyes	American Journal of Ophthalmology	205			http://dx.doi.org/10.1016/j.ajo.2019.04.037	R	(1) Irrelevant studies
513	2015	An, L.: Durbin, M. K.: Lee, S.: Chung, P.: Laron, M.: Sharma, U.	Quantitative and qualitative evaluation of diabetic retinopathy retinal vasculature with cirrus-5000 angiography prototype	Investigative Ophthalmology and Visual Science	56	7	2015 Annual Meeting of the Association for Research in Vision and Ophthalmology, ARVO 2015. United States.		R	(1) Irrelevant studies
514	2019	Mouallem-Beziere, A.: Miere, A.: Devilliers, M. J.: Denys, P.: Amoroso, F.: Sustronck, P.: Jung, C.: Souied, E. H.	Quantitative analysis of the retinal capillary plexa in sickle cell disease (SCD) imaged with optical coherence tomography angiography (OCTA)	Investigative Ophthalmology and Visual Science	60	9	2019 Annual Meeting Association for Research in Vision and Ophthalmology, ARVO 2019. Canada.		R	(1) Irrelevant studies
515	2017	Alnawaiseh, M.: Brand, C.: Bormann, E.: Wistuba, J.: Eter, N.: Heiduschka, P.	Quantitative analysis of retinal perfusion in mice using optical coherence tomography angiography	Experimental Eye Research	164			http://dx.doi.org/10.1016/j.exer.2017.09.003	R	(1) Irrelevant studies
516	2019	Deng, Y.: Cai, X.: Zhang, S.: Su, L.: Chen, H.: Lin, Y.: Sun, L.: Chen, G.: Zhong, L.: Jin, C.: Chi, W.	Quantitative analysis of retinal microvascular changes after conbercept therapy in branch retinal vein occlusion using optical coherence tomography angiography	Ophthalmologica	242	2		http://dx.doi.org/10.1159/000499608	R	(1) Irrelevant studies
517	2019	Comez, A.: Beyoglu, A.: Karakucuk, Y.	Quantitative analysis of retinal microcirculation in optical coherence tomography angiography in cases with Behcet's disease without ocular involvement	International Ophthalmology	39	10		http://dx.doi.org/10.1007/s10792-018-1059-z	R	(1) Irrelevant studies
518	2019	Doguizi, S.: Yilmazoglu, M.: Kiziltoprak, H.: Sekeroglu, M. A.: Yilmazbas, P.	Quantitative analysis of retinal microcirculation in children with hyperopic anisometropic amblyopia: an optical coherence tomography angiography study	Journal of AAPOS	23	4		http://dx.doi.org/10.1016/j.jaapos.2019.01.017	R	(1) Irrelevant studies
519	2017	Garrity, S. T.: Iafe, N. A.: Phasukkijwatana, N.: Chen, X.: Sarraf, D.	Quantitative analysis of retinal capillary density and foveal avascular zone area using optical coherence tomography angiography of normal eyes	Investigative Ophthalmology and Visual Science	58	8	2017 Annual Meeting of the Association for Research in Vision and Ophthalmology, ARVO 2017. United States.		R	(1) Irrelevant studies
520	2019	Tepelus, T. C.: Song, S.: Borrelli, E.: Nittala, M. G.: Baghdasaryan, E.: Sadda, S. R.: Chopra, V.	Quantitative Analysis of Retinal and Choroidal Vascular Parameters in Patients with Low Tension Glaucoma	Journal of Glaucoma	28	6		http://dx.doi.org/10.1097/IJG.0000000000001242	R	(1) Irrelevant studies
521	2019	Zhang, W.: Kang, L.: Zhang, Y.: Zhao, L.: Zhu, R.: Gu, X.: Wu, H.: Wang, X.: Yang, L.	Quantitative analysis of retinal and choroidal microvascular parameters using optical coherence tomography angiography in children with nephrotic syndrome: a pilot study	Graefe's Archive for Clinical and Experimental Ophthalmology				http://dx.doi.org/10.1007/s00417-019-04561-2	R	(1) Irrelevant studies
522	2019	Li, L.: Almansoob, S.: Zhang, P.: Zhou, Y. D.: Tan, Y.: Gao, L.	Quantitative analysis of retinal and choroid capillary ischaemia using optical coherence tomography angiography in type 2 diabetes	Acta Ophthalmologica	97	3		http://dx.doi.org/10.1111/aos.14076	R	(1) Irrelevant studies
523	2018	Gaier, E. D.: Wang, M.: Gilbert, A. L.: Rizzo, J. F.: Cestari, D. M.: Miller, J. B.	Quantitative analysis of optical coherence tomographic angiography (OCT-A) in patients with non-arteritic anterior ischemic optic neuropathy (NAION) corresponds to visual function	PLoS ONE	13	6		http://dx.doi.org/10.1371/journal.pone.0199793	R	(1) Irrelevant studies
524	2018	Maiz, A.: Alam, M. N.: Doctor, P.: Lobo, A. M.: Leiderman, Y.: Lim, J. I.: Yao, X.: Bhat, P.	Quantitative analysis of OCT angiography findings in birdshot chorioretinopathy	Investigative Ophthalmology and Visual Science	59	9	2018 Annual Meeting of the Association for Research in Vision and Ophthalmology, ARVO 2018. United States.		R	(1) Irrelevant studies
525	2019	Zhu, Y.: Cui, Y.: Wang, J.: Lu, Y.: Katz, R.: Miller, J. B.	Quantitative analysis of microvasular densities in retina and choroid using wide field swept source optical tomography angiography	Investigative Ophthalmology and Visual Science	60	11	2019 Imaging in the Eye Conference. Canada.		R	(1) Irrelevant studies
526	2019	Lu, P.: Xiao, H.: Liang, C.: Xu, Y.: Ye, D.: Huang, J.	Quantitative Analysis of Microvasculature in Macular and Peripapillary Regions in Early Primary Open-Angle Glaucoma	Current Eye Research				http://dx.doi.org/10.1080/02713683.2019.1676912	R	(1) Irrelevant studies
527	2017	Bakthavatchalam, M.: Ng, D. S. C.: Lam, A.: Cheung, C. Y. L.: Wai, T. C.: Brelen, M. E.	Quantitative analysis of choroidal vascularity underlying pigment epithelial detachment in age-related macular degeneration and polypoidal choroidal vasculopathy	Investigative Ophthalmology and Visual Science	58	8	2017 Annual Meeting of the Association for Research in Vision and Ophthalmology, ARVO 2017. United States.		R	(1) Irrelevant studies
528	2016	Rodger, D. C.: Kim, A. Y.: Shahidzadeh, A.: Chu, Z.: Wang, R. K.: Puliafito, C. A.: Rao, N. A.: Kashani, A. H.	Quantitative analysis of changes in the retinal microvasculature in uveitis using spectral domain optical coherence tomography angiography (SD-OCTA)	Investigative Ophthalmology and Visual Science	57	12	2016 Annual Meeting of the Association for Research in Vision and Ophthalmology, ARVO 2016. United States.		R	(1) Irrelevant studies
529	2016	Kim, A. Y.: Rodger, D. C.: Shahidzadeh, A.: Chu, Z.: Koulisis, N.: Burkemper, B.: Jiang, X.: Pepple, K. L.: Wang, R. K.: Puliafito, C. A.: Rao, N. A.: Kashani, A. H.	Quantifying Retinal Microvascular Changes in Uveitis Using Spectral-Domain Optical Coherence Tomography Angiography	American Journal of Ophthalmology	171			http://dx.doi.org/10.1016/j.ajo.2016.08.035	R	(1) Irrelevant studies
530	2018	Situ, B. A.: Chang, R.: Chu, Z.: Reznik, A.: Bedrood, S.: Wang, R. K.: Richter, G.	Quantifying peripapillary microvasculature changes before and after trabeculectomy using optical coherence tomography angiography	Investigative Ophthalmology and Visual Science	59	9	2018 Annual Meeting of the Association for Research in Vision and Ophthalmology, ARVO 2018. United States.		R	(1) Irrelevant studies
531	2019	Sun, Z.: Tang, F.: Tang, Z.: Lam, K. N. A.: Wong, R.: Lok, J.: Szeto, S.: Ng, S. C. D.: Cheung, C. Y. L.	Quantifying Peripapillary Microvascular Changes with Increasing Severity of Diabetic Retinopathy: An Optical Coherence Tomography Angiography (OCTA) Study	Investigative Ophthalmology and Visual Science	60	11	2019 Imaging in the Eye Conference. Canada.		R	(1) Irrelevant studies
532	2016	Kim, A. Y.: Chu, Z.: Shahidzadeh, A.: Wang, R. K.: Puliafito, C. A.: Kashani, A. H.	Quantifying microvascular density and morphology in diabetic retinopathy using spectral-domain optical coherence tomography angiography	Investigative Ophthalmology and Visual Science	57	9		http://dx.doi.org/10.1167/iovs.15-18904	R	(1) Irrelevant studies
533	2018	Alibhai, A. Y.: Moult, E. M.: Shahzad, R.: Rebhun, C. B.: Moreira-Neto, C.: McGowan, M.: Lee, D.: Lee, B.: Baumal, C. R.: Witkin, A. J.: Reichel, E.: Duker, J. S.: Fujimoto, J. G.: Waheed, N. K.	Quantifying Microvascular Changes Using OCT Angiography in Diabetic Eyes without Clinical Evidence of Retinopathy	Ophthalmology Retina	2	5		http://dx.doi.org/10.1016/j.oret.2017.09.011	R	(1) Irrelevant studies
534	2017	Nesper, P. L.: Roberts, P. K.: Onishi, A. C.: Chai, H.: Liu, L.: Jampol, L. M.: Fawzi, A. A.	Quantifying Microvascular Abnormalities With Increasing Severity of Diabetic Retinopathy Using Optical Coherence Tomography Angiography	Investigative ophthalmology & visual science	58	6		http://dx.doi.org/10.1167/iovs.17-21787	R	(1) Irrelevant studies
535	2017	Roberts, P. K.: Nesper, P. L.: Onishi, A.: Chai, H.: Liu, L.: Fawzi, A. A.	Quantifying microvascular abnormalities with increasing disease severity in diabetes mellitus	Investigative Ophthalmology and Visual Science	58	8	2017 Annual Meeting of the Association for Research in Vision and Ophthalmology, ARVO 2017. United States.		R	(1) Irrelevant studies
536	2019	Rinella, N. T.: Zhou, H.: Zhang, Q.: Keiner, C.: Oldenburg, C. E.: Duncan, J. L.: Wang, R. K.: Schwartz, D. M.	Quantifying choriocapillaris flow voids in patients with geographic atrophy using swept-source OCT angiography	Ophthalmic Surgery Lasers and Imaging Retina	50	9		http://dx.doi.org/10.3928/23258160-20190905-14	R	(1) Irrelevant studies
537	2019	Brar, M.: Sharma, M.: Grewal, S. P. S.: Grewal, D. S.	Quantification of retinal microvasculature and neurodegeneration changes in branch retinal vein occlusion after resolution of cystoid macular edema on optical coherence tomography angiography	Indian journal of ophthalmology	67	11		http://dx.doi.org/10.4103/ijo.IJO_1554_18	R	(1) Irrelevant studies
538	2017	Durbin, M. K.: An, L.: Shemonski, N. D.: Soares, M.: Santos, T.: Lopes, M.: Neves, C.: Cunha-Vaz, J.	Quantification of retinal microvascular density in optical coherence tomographic angiography images in diabetic retinopathy	JAMA Ophthalmology	135	4		http://dx.doi.org/10.1001/jamaophthalmol.2017.0080	R	(1) Irrelevant studies
539	2016	Kim, A. Y.: Chu, Z.: Shahidzadeh, A.: Wang, R. K.: Puliafito, C. A.: Kashani, A. H.	Quantification of retinal microvascular changes in diabetic retinopathy using spectral domain optical coherence tomography angiography (SD-OCTA)	Investigative Ophthalmology and Visual Science	57	12	2016 Annual Meeting of the Association for Research in Vision and Ophthalmology, ARVO 2016. United States.		R	(1) Irrelevant studies
540	2019	Tzaridis, S.: Wintergerst, M. W. M.: Mai, C.: Heeren, T. F. C.: Holz, F. G.: Charbel Issa, P.: Herrmann, P.	Quantification of Retinal and Choriocapillaris Perfusion in Different Stages of Macular Telangiectasia Type 2	Investigative ophthalmology & visual science	60	10		http://dx.doi.org/10.1167/iovs.19-27055	R	(1) Irrelevant studies
541	2017	Zaman, A. S.: Sylvester, B.: Madi, I.: Chu, Z.: Kashani, A. H.: Wang, R. K.: Richter, G. M.	Quantification of peripapillary microvasculature defects in the retinal nerve fiber layer using optical coherence tomography angiography and correlation with visual field defects in primary open angle glaucoma	Investigative Ophthalmology and Visual Science	58	8	2017 Annual Meeting of the Association for Research in Vision and Ophthalmology, ARVO 2017. United States.		R	(1) Irrelevant studies
542	2019	Lauermann, P.: Duelk, J.: Van Oterendorp, C.: Hoerauf, H.: Feltgen, N.: Bemme, S.	Quantification of microvascular changes after pars plana vitrectomy with peeling of the internal limiting membrane in patients with idiopathic macular hole using optical coherence tomography angiography	Investigative Ophthalmology and Visual Science	60	9	2019 Annual Meeting Association for Research in Vision and Ophthalmology, ARVO 2019. Canada.		R	(1) Irrelevant studies
543	2018	Inooka, D.: Ueno, S.: Kominami, T.: Sayo, A.: Okado, S.: Ito, Y.: Terasaki, H.	Quantification of macular microvascular changes in patients with retinitis pigmentosa using optical coherence tomography angiography	Investigative Ophthalmology and Visual Science	59	9	2018 Annual Meeting of the Association for Research in Vision and Ophthalmology, ARVO 2018. United States.		R	(1) Irrelevant studies
544	2018	Green, K. M.: Jiang, X.: Chu, Z.: Wang, R. K.: Kashani, A. H.	Quantification of longitudinal changes in microvascular density and morphology among subjects with diabetic retinopathy using SD-OCT angiography	Investigative Ophthalmology and Visual Science	59	9	2018 Annual Meeting of the Association for Research in Vision and Ophthalmology, ARVO 2018. United States.		R	(1) Irrelevant studies
545	2012	Ambrosi, C. M.: Fedorov, V. V.: Schuessler, R. B.: Rollins, A. M.: Efimov, I. R.	Quantification of fiber orientation in the canine atrial pacemaker complex using optical coherence tomography	Journal of biomedical optics	17	7			R	(1) Irrelevant studies
546	2017	Samara, W. A.: Shahlaee, A.: Adam, M. K.: Khan, M. A.: Chiang, A.: Maguire, J. I.: Hsu, J.: Ho, A. C.	Quantification of Diabetic Macular Ischemia Using Optical Coherence Tomography Angiography and Its Relationship with Visual Acuity	Ophthalmology	124	2		http://dx.doi.org/10.1016/j.ophtha.2016.10.008	R	(1) Irrelevant studies
547	2018	Ma, Z.: Ding, N.: Yu, Y.: Ma, Y.: Yuan, X.: Wang, Y.: Zhao, Y.: Luan, J.: Liu, J.	Quantification of cerebral vascular perfusion density via optical coherence tomography based on locally adaptive regional growth	Applied optics	57	35		http://dx.doi.org/10.1364/AO.57.010117	R	(1) Irrelevant studies
548	2017	Madi, I.: Zaman, A.: Kashani, A. H.: Chu, Z.: Wang, R. K.: Richter, G. M.	Quantification and functional correlations of macular microvasculature in the ganglion cell-inner plexiform layer in primary open angle glaucoma using OCT Angiography	Investigative Ophthalmology and Visual Science	58	8	2017 Annual Meeting of the Association for Research in Vision and Ophthalmology, ARVO 2017. United States.		R	(1) Irrelevant studies
549	2017	Toto, L.: D'Aloisio, R.: Nicola, M. D.: Martino, G. D.: Di Staso, S.: Ciancaglini, M.: Tognetto, D.: Mastropasqua, L.	Qualitative and quantitative assessment of vascular changes in diabetic macular edema after dexamethasone implant using optical coherence tomography angiography	International Journal of Molecular Sciences	18	6		http://dx.doi.org/10.3390/ijms18061181	R	(1) Irrelevant studies
550	2012	Wilczynska-Piliszek, A. J.: Piliszek, A.: Falandysz, J.	QSPR models for prediction of the soil sorption coefficient (log K OC) values of 209 polychlorinated trans-azobenzenes (PC t-ABs)	Journal of Environmental Science and Health - Part A Toxic/Hazardous Substances and Environmental Engineering	47	3		http://dx.doi.org/10.1080/10934529.2012.646138	R	(1) Irrelevant studies
551	2012	Wilczynska-Piliszek, A. J.: Piliszek, S.: Falandysz, J.	QSPR for prediction of subcooled vapor pressures (log PL) of polychlorinated trans-azobenzenes	Journal of Environmental Science and Health - Part B Pesticides, Food Contaminants, and Agricultural Wastes	47	7		http://dx.doi.org/10.1080/03601234.2012.669206	R	(1) Irrelevant studies
552	2012	Wilczynska-Piliszek, A. J.: Piliszek, S.: Falandysz, J.	QSAR and ANN for the estimation of water solubility of 209 polychlorinated trans -azobenzenes	Journal of Environmental Science and Health - Part A Toxic/Hazardous Substances and Environmental Engineering	47	2		http://dx.doi.org/10.1080/10934529.2012.640243	R	(1) Irrelevant studies
553	2019	Avila-Marron, E.: Liscombe-Sepulveda, J. P.: Manfreda-Dominguez, L.: Rochina-Perez, P.: Duch-Samper, A.	Purtscher's retinopathy case report: short posterior ciliary arteries contribution to radial peripapillary capillary system observed with optical coherence tomography angiography	International Ophthalmology	39	11		http://dx.doi.org/10.1007/s10792-019-01086-9	R	(1) Irrelevant studies
554	2019	Yazdanyar, A.: Zhang, P.: Dolf, C.: Cary, W.: Pham, M.: Nolta, J.: Zawadzki, R. J.: Marsh-Armstrong, N.: Park, S. S.	Protective effects of Intravitreal injection of human CD34+ stem cells from bone marrow on diabetic retinopathy in a murine model	Investigative Ophthalmology and Visual Science	60	9	2019 Annual Meeting Association for Research in Vision and Ophthalmology, ARVO 2019. Canada.		R	(1) Irrelevant studies
555	2019	Shahidi, S.: Hashemi-Firouzi, N.: Afshar, S.: Asl, S. S.: Komaki, A.	Protective effects of 5-ht1a receptor inhibition and 5-ht2a receptor stimulation against streptozotocin-induced apoptosis in the hippocampus	Malaysian Journal of Medical Sciences	26	2		http://dx.doi.org/10.21315/mjms2019.26.2.5	R	(1) Irrelevant studies
556	2015	Nagiel, A.: Sadda, S. R.: Sarraf, D.	A promising future for optical coherence tomography angiography	JAMA Ophthalmology	133	6		http://dx.doi.org/10.1001/jamaophthalmol.2015.0668	R	(1) Irrelevant studies
557	2019	Binotti, W. W.: Romano, A. C.	Projection-resolved optical coherence tomography angiography parameters to determine severity in diabetic retinopathy	Investigative Ophthalmology and Visual Science	60	5		http://dx.doi.org/10.1167/iovs.18-24154	R	(1) Irrelevant studies
558	2019	Liu, L.: Edmunds, B.: Takusagawa, H. L.: Tehrani, S.: Lombardi, L. H.: Morrison, J. C.: Jia, Y.: Huang, D.	Projection-Resolved Optical Coherence Tomography Angiography of the Peripapillary Retina in Glaucoma	American Journal of Ophthalmology	207			http://dx.doi.org/10.1016/j.ajo.2019.05.024	R	(1) Irrelevant studies
559	2017	Edmunds, B.: Liu, L.: Jia, Y.: Zhang, M.: Gao, S. S.: Takusagawa, H. L.: Morrison, J. C.: Huang, D.	Projection-resolved optical coherence tomography angiography of the peripapillary retina in glaucoma	Investigative Ophthalmology and Visual Science	58	8	2017 Annual Meeting of the Association for Research in Vision and Ophthalmology, ARVO 2017. United States.		R	(1) Irrelevant studies
560	2018	Hagag, A. M.: Wang, J.: Wood, T.: Simonett, J. M.: Harman, G.: Liu, K.: Huang, D.: Weleber, R. G.: Pennesi, M. E.: Yang, P.: Jia, Y.	Projection-resolved optical coherence tomography angiography of retinal plexusess in retinitis pigmentosa and usher syndrome type 1	Investigative Ophthalmology and Visual Science	59	9	2018 Annual Meeting of the Association for Research in Vision and Ophthalmology, ARVO 2018. United States.		R	(1) Irrelevant studies
561	2017	Takusagawa, H. L.: Liu, L.: Ma, K. N.: Jia, Y.: Gao, S. S.: Zhang, M.: Edmunds, B.: Parikh, M.: Tehrani, S.: Morrison, J. C.: Huang, D.	Projection-Resolved Optical Coherence Tomography Angiography of Macular Retinal Circulation in Glaucoma	Ophthalmology	124	11		http://dx.doi.org/10.1016/j.ophtha.2017.06.002	R	(1) Irrelevant studies
562	2019	Hagag, A. M.: Wang, J.: Lu, K.: Harman, G.: Weleber, R. G.: Huang, D.: Yang, P.: Pennesi, M. E.: Jia, Y.	Projection-Resolved Optical Coherence Tomographic Angiography of Retinal Plexuses in Retinitis Pigmentosa	American Journal of Ophthalmology	204			http://dx.doi.org/10.1016/j.ajo.2019.02.034	R	(1) Irrelevant studies
563	2018	Chu, S.: Nesper, P. L.: Soetikno, B. T.: Bakri, S. J.: Fawzi, A. A.	Projection-resolved OCT angiography of microvascular changes in paracentral acute middle maculopathy and acute macular neuroretinopathy	Investigative Ophthalmology and Visual Science	59	7		http://dx.doi.org/10.1167/iovs.18-24112	R	(1) Irrelevant studies
564	2016	Hwang, T. S.: Zhang, M.: Peter Campbell, J.: Flaxel, C. J.: Lauer, A.: Bailey, S. T.: Wilson, D. J.: Lin, P.: Huang, D.: Jia, Y.	Projection resolved optical coherence tomography angiography visualizes three distinct retinal plexuses in diabetic retinopathy	Investigative Ophthalmology and Visual Science	57	12	2016 Annual Meeting of the Association for Research in Vision and Ophthalmology, ARVO 2016. United States.		R	(1) Irrelevant studies
565	2019	Kim, K.: Kim, E. S.: Kim, D. G.: Yu, S. Y.	Progressive retinal neurodegeneration and microvascular change in diabetic retinopathy: longitudinal study using OCT angiography	Acta Diabetologica	56	12		http://dx.doi.org/10.1007/s00592-019-01395-6	R	(1) Irrelevant studies
566	2019	Kim, K.: Yu, S. Y.: Kim, E. S.	Progressive retinal neurodegeneration and microvascular change in diabetic retinopathy: A longitudinal study using OCTA	Investigative Ophthalmology and Visual Science	60	9	2019 Annual Meeting Association for Research in Vision and Ophthalmology, ARVO 2019. Canada.		R	(1) Irrelevant studies
567	2017	Shoji, Takuhei: Zangwill, Linda M.: Akagi, Tadamichi: Saunders, Luke J.: Yarmohammadi, Adeleh: Manalastas, Patricia Isabel C.: Penteado, Rafaella C.: Weinreb, Robert N.	Progressive Macula Vessel Density Loss in Primary Open-Angle Glaucoma: A Longitudinal Study	American journal of ophthalmology	182			https://dx.doi.org/10.1016/j.ajo.2017.07.011	R	(1) Irrelevant studies
568	2018	Nurieva, O.: Diblik, P.: Kuthan, P.: Sklenka, P.: Meliska, M.: Bydzovsky, J.: Heissigerova, J.: Urban, P.: Kotikova, K.: Navratil, T.: Komarc, M.: Seidl, Z.: Vaneckova, M.: Pelclova, D.: Zakharov, S.	Progressive Chronic Retinal Axonal Loss Following Acute Methanol-induced Optic Neuropathy: Four-Year Prospective Cohort Study	American Journal of Ophthalmology	191			http://dx.doi.org/10.1016/j.ajo.2018.04.015	R	(1) Irrelevant studies
569	2018	Tang, F.: Sun, Z.: Wong, R.: Ng, D.: Cheung, C. Y. L.	Progressive Changes in Microvasculature in Eyes with Different Diabetic Retinopathy Severity: A Longitudinal Study	Investigative Ophthalmology and Visual Science	59	9	2018 Annual Meeting of the Association for Research in Vision and Ophthalmology, ARVO 2018. United States.		R	(1) Irrelevant studies
570	2019	Heiferman, M. J.: Fawzi, A. A.	Progression of subclinical choroidal neovascularization in age-related macular degeneration	PLoS ONE	14	6		http://dx.doi.org/10.1371/journal.pone.0217805	R	(1) Irrelevant studies
571	2018	Christenbury, J. G.: Phasukkijwatana, N.: Gilani, F.: Freund, K. B.: Sadda, S.: Sarraf, D.	Progression of macular atrophy in eyes with type 1 neovascularization and age-related macular degeneration receiving long-term intravitreal anti-vascular endothelial growth factor therapy: An optical coherence tomographic angiography analysis	Retina	38	7		http://dx.doi.org/10.1097/IAE.0000000000001766	R	(1) Irrelevant studies
572	2018	Fleckenstein, M.: Mitchell, P.: Freund, K. B.: Sadda, S.: Holz, F. G.: Brittain, C.: Henry, E. C.: Ferrara, D.	The Progression of Geographic Atrophy Secondary to Age-Related Macular Degeneration	Ophthalmology	125	3		http://dx.doi.org/10.1016/j.ophtha.2017.08.038	R	(1) Irrelevant studies
573	2017	Bajgai, Priya: Singh, Ramandeep: Kapil, Arun	Progression of Dengue Maculopathy on OCT-Angiography and Fundus Photography	Ophthalmology	124	12		https://dx.doi.org/10.1016/j.ophtha.2017.08.016	R	(1) Irrelevant studies
574	2019	Told, R.: Reiter, G. S.: Schlanitz, F. G.: Wassermann, L.: Mittermuller, T. J.: Pablik, E.: Weigert, G.: Sacu, S.: Pollreisz, A.: Schmidt-Erfurth, U.	Prognostic OCTA factors on visual acuity after loading phase in patients with neovascular AMD	Investigative Ophthalmology and Visual Science	60	9	2019 Annual Meeting Association for Research in Vision and Ophthalmology, ARVO 2019. Canada.		R	(1) Irrelevant studies
575	2017	Jiang, Yi: Lim, Jennifer: Degillio, Andrea	Profound Macular Ischemia on Optical Coherence Tomography Angiography in Severe Diabetic Retinopathy	Ophthalmology	124	6		https://dx.doi.org/10.1016/j.ophtha.2016.11.035	R	(1) Irrelevant studies
576	2011	Rasakanthan, J.: Sugden, K.: Tomlins, P. H.	Processing and rendering of Fourier domain optical coherence tomography images at a line rate over 524 kHz using a graphics processing unit	Journal of biomedical optics	16	2			R	(1) Irrelevant studies
577	2018	Note, O. P.: Kamto, E. L. D.: Toukea, D. D.: Aouazou, S. A.: Mbing, J. N.: Muller, C. D.: Guillaume, D.: Pegnyemb, D. E.	Pro-apoptotic activity of new triterpenoid saponins from the roots of Albizia adianthifolia (Schumach.) W.Wight	Fitoterapia	129			http://dx.doi.org/10.1016/j.fitote.2018.06.008	R	(1) Irrelevant studies
578	2018	Wylegala, A.	Principles of OCTA and Applications in Clinical Neurology	Current Neurology and Neuroscience Reports	18	12		http://dx.doi.org/10.1007/s11910-018-0911-x	R	(2) review studies
579	1997	Hellekant, G.: Danilova, V.: Ninomiya, Y.	Primate sense of taste: Behavioral and single chorda tympani and glossopharyngeal nerve fiber recordings in the rhesus monkey, Macaca mulatta	Journal of Neurophysiology	77	2		http://dx.doi.org/10.1152/jn.1997.77.2.978	R	(1) Irrelevant studies
580	1993	Haeuw-Fievre, S.: Wieruszeski, J. M.: Plancke, Y.: Michalski, J. C.: Montreuil, J.: Strecker, G.	Primary structure of human milk octa-, dodeca- and tridecasaccharides determined by a combination of 1H-NMR spectroscopy and fast-atom-bombardment mass spectrometry. Evidence for a new core structure, the para-lacto-N-octaose	European Journal of Biochemistry	215	2			R	(1) Irrelevant studies
581	1992	Strecker, G.: Fievre, S.: Wieruszeski, J. M.: Michalski, J. C.: Montreuil, J.	Primary structure of four human milk octa-, nona-, and undeca-saccharides established by 1H- and 13C-nuclear magnetic resonance spectroscopy	Carbohydrate Research	226	1		http://dx.doi.org/10.1016/0008-6215%2892%2984050-3	R	(1) Irrelevant studies
582	2018	Lauermann, J. L.: Woetzel, A. K.: Treder, M.: Alnawaiseh, M.: Clemens, C. R.: Eter, N.: Alten, F.	Prevalences of segmentation errors and motion artifacts in OCT-angiography differ among retinal diseases	Graefe's Archive for Clinical and Experimental Ophthalmology	256	10		http://dx.doi.org/10.1007/s00417-018-4053-2	R	(1) Irrelevant studies
583	2017	Dias, J. R.: Zhang, Q.: Roisman, L.: Zheng, F.: Chen, C. L.: Miller, A. R.: Motulsky, E.: Liu, G.: Kubach, S.: De Sisternes, L.: Feuer, W. J.: Gregori, G.: Durbin, M. K.: Wang, R. K.: Rosenfeld, P. J.	Prevalence of quiescent neovascularization in intermediate and late non-exudative age-related macular degeneration and the incidence of subsequent exudation using swept-source optical coherence tomography angiography	Investigative Ophthalmology and Visual Science	58	8	2017 Annual Meeting of the Association for Research in Vision and Ophthalmology, ARVO 2017. United States.		R	(1) Irrelevant studies
584	2017	Yanagi, Y.: Mohla, A.: Lee, W. K.: Lee, S. Y.: Mathur, R.: Chan, C. M.: Yeo, I.: Wong, T. Y.: Cheung, C. M. G.	Prevalence and risk factors for nonexudative neovascularization in fellow eyes of patients with unilateral age-related macular degeneration and polypoidal choroidal vasculopathy	Investigative Ophthalmology and Visual Science	58	9		http://dx.doi.org/10.1167/iovs.16-21167	R	(1) Irrelevant studies
585	2019	Hafner, J.: Pollreisz, A.: Egner, B.: Pablik, E.: Schmidt-Erfurth, U.	PRESENCE OF PERIPHERAL LESIONS AND CORRELATION TO MACULAR PERFUSION, OXYGENATION AND NEURODEGENERATION IN EARLY TYPE II DIABETIC RETINAL DISEASE	Retina (Philadelphia, Pa.)				http://dx.doi.org/10.1097/IAE.0000000000002704	R	(1) Irrelevant studies
586	2017	Liu, J.: Yu, H.: Liang, Q.: Liu, Y.: Shen, J.: Bai, Q.	Preparation of polyhedral oligomeric silsesquioxane based cross-linked inorganic-organic nanohybrid as adsorbent for selective removal of acidic dyes from aqueous solution	Journal of Colloid and Interface Science	497			http://dx.doi.org/10.1016/j.jcis.2017.03.028	R	(1) Irrelevant studies
587	2010	Ni, C.: Ni, G.: Zhang, S.: Liu, X.: Chen, M.: Liu, L.	The preparation of inorganic/organic hybrid nanomaterials containing silsesquioxane and its reinforcement for an epoxy resin network	Colloid and Polymer Science	288	4		http://dx.doi.org/10.1007/s00396-009-2160-7	R	(1) Irrelevant studies
588	2011	Wei, Z.: Deakin, J. A.: Blaum, B. S.: Uhrin, D.: Gallagher, J. T.: Lyon, M.	Preparation of heparin/heparan sulfate oligosaccharides with internal N-unsubstituted glucosamine residues for functional studies	Glycoconjugate journal	28	2020-08-09			R	(1) Irrelevant studies
589	2017	Murata, Y.: Jo, J. I.: Tabata, Y.	Preparation of gelatin nanospheres incorporating quantum dots and iron oxide nanoparticles for multimodal cell imaging	Journal of Biomaterials Science, Polymer Edition	28	6		http://dx.doi.org/10.1080/09205063.2017.1286185	R	(1) Irrelevant studies
590	2010	Duan, W.: Lo, P. C.: Duan, L.: Fong, W. P.: Ng, D. K. P.	Preparation and in vitro photodynamic activity of amphiphilic zinc(II) phthalocyanines substituted with 2-(dimethylamino)ethylthio moieties and their N-alkylated derivatives	Bioorganic and Medicinal Chemistry	18	7		http://dx.doi.org/10.1016/j.bmc.2010.02.020	R	(1) Irrelevant studies
591	1983	Goldschmidt, B. M.: Levine, B. B.	The preparation and determination of structure of benzylpenicilloyl compounds used in skin-testing for penicillin allergy	Journal of Antibiotics	36	6			R	(1) Irrelevant studies
592	2000	Darvill, T.: Lonky, E.: Reihman, J.: Stewart, P.: Pagano, J.	Prenatal exposure to PCBs and infant performance on the fagan test of infant intelligence	NeuroToxicology	21	6			R	(1) Irrelevant studies
593	2019	Rai, R. S.: Lucy, K.: Tracer, N.: Wu, M.: De Los Angeles Ramos Cadena, M.: Kokroo, A.: Rathi, S.: Madu, A.: Jimenez-Roman, J.: Lazcano-Gomez, G.: Shin, J. W.: Rim, S. K.: Ishikawa, H.: Schuman, J. S.: Wollstein, G.	Preferred OCTA scanning protocol for glaucoma discrimination	Investigative Ophthalmology and Visual Science	60	11	2019 Imaging in the Eye Conference. Canada.		R	(1) Irrelevant studies
594	2018	Sadek, H.: Chandrasekaran, S.: Amador, R.: Khouri, P.: Szirth, B.	Predictor Intake Form with OCTA Validation in Type I diabetic retinopathy triage	Investigative Ophthalmology and Visual Science	59	9	2018 Annual Meeting of the Association for Research in Vision and Ophthalmology, ARVO 2018. United States.		R	(1) Irrelevant studies
595	2019	Shi, Y.: Motulsky, E. H.: Goldhardt, R.: Zohar, Y.: Thulliez, M.: Feuer, W.: Gregori, G.: Rosenfeld, P. J.	Predictive Value of the OCT Double-Layer Sign for Identifying Subclinical Neovascularization in Age-Related Macular Degeneration	Ophthalmology Retina	3	3		http://dx.doi.org/10.1016/j.oret.2018.10.012	R	(1) Irrelevant studies
596	2018	Guo, J.: Tang, W.: Ye, X.: Wu, H.: Xu, G.: Liu, W.: Zhang, Y.	Predictive multi-imaging biomarkers relevant for visual acuity in idiopathic macular telangiectasis type 1	BMC ophthalmology	18	1		http://dx.doi.org/10.1186/s12886-018-0737-y	R	(1) Irrelevant studies
597	2016	Tomiyasu, T.: Hirano, Y.: Suzuki, N.: Yoshida, M.: Uemura, A.: Yasukawa, T.: Ogura, Y.	Predictive factors for visual outcome and risk factors for persistent macular edema in patients with branch retinal vein occlusion	Investigative Ophthalmology and Visual Science	57	12	2016 Annual Meeting of the Association for Research in Vision and Ophthalmology, ARVO 2016. United States.		R	(1) Irrelevant studies
598	2018	Reis Cabral, D.: Coscas, F.: Glacet-Bernard, A.: Pereira, T.: Geraldes, C.: Papoila, A.: Vila Franca, M.: Coscas, G.: Souied, E.	Predictive biomarkers in OCT-Angiography of peripheral nonperfusion in retinal venous occlusions	Acta Ophthalmologica	96	Supplement 261	2018 European Association for Vision and Eye Research Conference, EVER 2018. France.	http://dx.doi.org/10.1111/aos.13972	R	(1) Irrelevant studies
599	2012	Piliszek, S.: Wilczynska-Piliszek, A. J.: Falandysz, J.	Prediction of subcooled vapor pressures (log PL) of 399 polychlorinated trans-azoxybenzenes by using the QSPR and ANN approach	Journal of Environmental Science and Health - Part A Toxic/Hazardous Substances and Environmental Engineering	47	3		http://dx.doi.org/10.1080/10934529.2012.646142	R	(1) Irrelevant studies
600	2019	Chaar, D.: Kakara, M.: Razmjou, S.: Bernitsas, E.	Predicting edss in MS through imaging biomarkers using artificial neural networks	Neurology	92	15 Supplement 1	71st Annual Meeting of the American Academy of Neurology, AAN 2019. United States.		R	(1) Irrelevant studies
601	2018	Suzuki, K.: Nozaki, M.: Takase, N.: Kato, A.: Morita, H.: Ozeki, H.: Yoshida, M.: Ogura, Y.	Predictability of diabetic retinopathy progression by the assessment of foveal avascular zone using optical coherence tomography angiography	Microcirculation	25	7	43rd Annual Meeting of Japanese Society for Microcirculation. Japan.	http://dx.doi.org/10.1111/micc.12496	R	(1) Irrelevant studies
602	2013	Briganti, S.: Flori, E.: Bellei, B.: Izzo, E.: Picardo, M.	PPARgamma modulation as a possible approach for counteracting photoaging process	Journal of Investigative Dermatology	133	SUPPL. 1	2013 International Investigative Dermatology Meeting. Edinburgh United Kingdom.: (var.pagings).	http://dx.doi.org/10.1038/jid.2013.104	R	(1) Irrelevant studies
603	2016	Baran, U.: Choi, W. J.: Wang, R. K.	Potential use of OCT-based microangiography in clinical dermatology	Skin Research and Technology	22	2		http://dx.doi.org/10.1111/srt.12255	R	(1) Irrelevant studies
604	2018	Dastiridou, Anna: Chopra, Vikas	Potential applications of optical coherence tomography angiography in glaucoma	Current opinion in ophthalmology	29	3		https://dx.doi.org/10.1097/ICU.0000000000000475	R	(1) Irrelevant studies
605	2019	Gala, J. M.: Narayanan, R.	Posterior polar annular choroidal dystrophy	BMJ Case Reports	12	10		http://dx.doi.org/10.1136/bcr-2019-230495	R	(1) Irrelevant studies
606	2014	Zhu, M.: Syed, A.: Devasahayam, R.: Chang, A.	Post-mortem spectral doman optical coherence tomography (SD-OCT): A novel approach in examination of post-mortem donor retinal tissues	Clinical and Experimental Ophthalmology	42	SUPPL. 1	46th Annual Scientific Congress of the Royal Australian and New Zealand College of Ophthalmologists. Brisbane, QLD Australia.: (var.pagings).	http://dx.doi.org/10.1111/ceo.12451	R	(1) Irrelevant studies
607	2017	Lam, L.: Matheos, K.: Matloob, S.: Hoy, B.	Post-geniculate pathology leading to localised thinning of the ganglion cell layer on spectraldomain optical coherence tomography	Clinical and Experimental Ophthalmology	45	Supplement 1	49th Annual Scientific Congress of the Royal Australian and New Zealand College of Ophthalmologists. Australia.	http://dx.doi.org/10.1111/ceo.13054/full	R	(1) Irrelevant studies
608	2019	Van Tassel, S. H.: Asrani, S. G.	Possible Undiagnosed Glaucoma Detected by MultiColor Imaging of Retinal Diseases	Ophthalmology Glaucoma	2	1		http://dx.doi.org/10.1016/j.ogla.2018.11.003	R	(1) Irrelevant studies
609	2019	Ishida, T.: Watanabe, T.: Yokoi, T.: Shinohara, K.: Ohno-Matsui, K.	Possible connection of short posterior ciliary arteries to choroidal neovascularisations in eyes with pathologic myopia	British Journal of Ophthalmology	103	4		http://dx.doi.org/10.1136/bjophthalmol-2018-312015	R	(1) Irrelevant studies
610	2015	Goossens, H.: Winne, J. M.: Wouters, S.: Hermosilla, L.: De Clercq, P. J.: Waroquier, M.: Van Speybroeck, V.: Catak, S.	Possibility of [1,5] sigmatropic shifts in bicyclo[4.2.0]octa-2,4-dienes	Journal of Organic Chemistry	80	5		http://dx.doi.org/10.1021/jo5027639	R	(1) Irrelevant studies
611	2017	Wei, B.: Liu, J.: Ouyang, L.: Martin, D. C.	POSS-ProDOT Crosslinking of PEDOT	Journal of materials chemistry. B	5	25		http://dx.doi.org/10.1039/C7TB00598A	R	(1) Irrelevant studies
612	2018	Chan, S. Y.: Wang, Q.: Wang, Y. X.: Shi, X. H.: Jonas, J. B.: Wei, W. B.	Polypoidal choroidal vasculopathy upon optical coherence tomographic angiography	Retina	38	6		http://dx.doi.org/10.1097/IAE.0000000000001702	R	(1) Irrelevant studies
613	2004	Gill, U.: Chu, I.: Ryan, J. J.: Feeley, M.	Polybrominated diphenyl ethers: human tissue levels and toxicology	Reviews of environmental contamination and toxicology	183				R	(1) Irrelevant studies
614	2010	Wang, Y. B.: Pan, T. H.: Liang, Q.: Liu, D. S.: Huang, C. C.	Poly[bis(mu-4-benzoyl-1-isonicotinoyl-thiosemicarbazide- kappa2 N:S)dichloridocadmium(II)]	Acta Crystallographica Section C: Crystal Structure Communications	66	5		http://dx.doi.org/10.1107/S0108270110011455	R	(1) Irrelevant studies
615	2007	Mu, J.: Zheng, S.	Poly(N-isopropylacrylamide) nanocrosslinked by polyhedral oligomeric silsesquioxane: Temperature-responsive behavior of hydrogels	Journal of Colloid and Interface Science	307	2		http://dx.doi.org/10.1016/j.jcis.2006.12.014	R	(1) Irrelevant studies
616	2006	Dulin, M. F.: Hatcher, L. F.: Sasser, H. C.: Barringer, T. A.	Policosanol is ineffective in the treatment of hypercholesterolemia: A randomized controlled trial	American Journal of Clinical Nutrition	84	6			R	(1) Irrelevant studies
617	2018	Azuma, S.: Makita, S.: Miyazawa, A.: Ikuno, Y.: Miura, M.: Yasuno, Y.	Pixel-wise segmentation of severely pathologic retinal pigment epithelium and choroidal stroma using multi-contrast jones matrix optical coherence tomography	Biomedical Optics Express	9	7		http://dx.doi.org/10.1364/BOE.9.002955	R	(1) Irrelevant studies
618	2014	Ahmed, B.: Tripathi, K.: Pandey, N. D.: Khan, M. A.	Piperone-3 and Piperone-4: Two new ketones isolated from Piper longum L. dried fruits	International Journal of Pharmaceutical Sciences Review and Research	26	2			R	(1) Irrelevant studies
619	2011	Buckley, D.: Dinsdale, G.: Moore, T.: Dickinson, M.: Murray, A.: Herrick, A.	Pilot study to assess optical coherence tomography as a marker of disease for systemic sclerosis	Microcirculation	18	5	61st Meeting of the British Microcirculation Society. London United Kingdom.: (var.pagings).	http://dx.doi.org/10.1111/j.1549-8719.2011.00112.x	R	(1) Irrelevant studies
620	2019	Sadda, S. V. R.: Borrelli, E.: Fan, W.: Ebraheem, A.: Marion, K. M.: Harrington, M.: Kwon, S.	A pilot study of fluorescence lifetime imaging ophthalmoscopy in preclinical Alzheimer's disease	Eye (Basingstoke)	33	8		http://dx.doi.org/10.1038/s41433-019-0406-2	R	(1) Irrelevant studies
621	2018	Omodaka, Kazuko: Maekawa, Shigeto: An, Guangzhou: Tsuda, Satoru: Shiga, Yukihiro: Takada, Naoko: Kikawa, Tsutomu: Takahashi, Hidetoshi: Yokota, Hideo: Akiba, Masahiro: Nakazawa, Toru	Pilot study for three-dimensional assessment of laminar pore structure in patients with glaucoma, as measured with swept source optical coherence tomography	PloS one	13	11		https://dx.doi.org/10.1371/journal.pone.0207600	R	(1) Irrelevant studies
622	2019	Georgalas, I.: Makris, G.: Papaconstantinou, D.: Petrou, P.: Chalkiadaki, E.: Droutsas, K.: Andreanos, K.: Kanakis, M.	A pilot optical coherence tomography angiography study on superficial and deep capillary plexus foveal avascular zone in patients with beta-thalassemia major	Investigative Ophthalmology and Visual Science	60	12		http://dx.doi.org/10.1167/iovs.19-27291	R	(1) Irrelevant studies
623	2018	Shen, Y.: Xu, X.: Cao, H.	Pigmented paravenous retinochoroidal atrophy: a case report	BMC ophthalmology	18	1		http://dx.doi.org/10.1186/s12886-018-0809-z	R	(1) Irrelevant studies
624	2019	Mahmoud, B. K.: Hamed, A. N. E.: Samy, M. N.: Mostafa, E. M.: Wanas, A. S.: Radwan, M. M.: Elsohly, M. A.: Kamel, M. S.	Phytochemical composition and antimicrobial properties of Markhamia platycalyx (Baker) Sprague leaf	Tropical Journal of Pharmaceutical Research	18	12		http://dx.doi.org/10.4314/tjpr.v18i12.23	R	(1) Irrelevant studies
625	2016	Venditti, Alessandro: Guarcini, Laura: Bianco, Armandodoriano: Rosselli, Sergio: Bruno, Maurizio: Senatore, Felice	Phytochemical analysis of Achillea ligustica All. from Lipari Island (Aeolian Islands)	Natural product research	30	8		https://dx.doi.org/10.1080/14786419.2015.1079188	R	(1) Irrelevant studies
626	2012	Pereira, J. B.: Carvalho, E. F. A.: Faustino, M. A. F.: Fernandes, R.: Neves, M. G. P. M. S.: Cavaleiro, J. A. S.: Gomes, N. C. M.: Cunha, A.: Almeida, A.: Tome, J. P. C.	Phthalocyanine thio-pyridinium derivatives as antibacterial photosensitizers	Photochemistry and Photobiology	88	3		http://dx.doi.org/10.1111/j.1751-1097.2012.01113.x	R	(1) Irrelevant studies
627	2019	Xue, K.: Fu, D. J.: Ledo, N. F.: Patel, C. K.: Issa, P. C.	Photoreceptor atrophy independent of retinal hemorrhages in Terson syndrome	Investigative Ophthalmology and Visual Science	60	9	2019 Annual Meeting Association for Research in Vision and Ophthalmology, ARVO 2019. Canada.		R	(1) Irrelevant studies
628	2014	Samanta, S. R.: Choudhury, R.: Ramamurthy, V.	Photoisomerization and photooxygenation of 1,4-diaryl-1,3-dienes in a confined space	The journal of physical chemistry. A	118	45		http://dx.doi.org/10.1021/jp505196v	R	(1) Irrelevant studies
629	2007	Kaanumalle, L. S.: Ramamurthy, V.	Photodimerization of acenaphthylene within a nanocapsule: Excited state lifetime dependent dimer selectivity	Chemical Communications		10		http://dx.doi.org/10.1039/b615937k	R	(1) Irrelevant studies
630	2001	Keglevich, Gy: Szelke, H.: Dobo, A.: Nagy, Z.: Toke, L.	Phosphorylation of phenols and naphthols by phenylmethylenephosphine oxide generated by the thermolysis of a 2-phosphabicyclo[2.2.2]octa-5,7-diene 2-oxide	Synthetic Communications	31	11		http://dx.doi.org/10.1081/SCC-100104403	R	(1) Irrelevant studies
631	2017	Ma, K. K.: Lin, J.: Boudreault, K.: Chen, R. W. S.: Tsang, S. H.	Phenotyping choroideremia and its carrier state with multimodal imaging techniques	Retinal Cases and Brief Reports	11	Supplement 1		http://dx.doi.org/10.1097/ICB.0000000000000419	R	(1) Irrelevant studies
632	2016	Chen, Z.: Liu, M.: Minneman, M.: Ginner, L.: Hoover, E.: Sattmann, H.: Bonesi, M.: Drexler, W.: Leitgeb, R. A.	Phase-stable swept source oct angiography in human skin using an akinetic source	Biomedical Optics Express	7	8		http://dx.doi.org/10.1364/BOE.7.003032	R	(1) Irrelevant studies
633	2014	Fingler, J.: Oregon-Miranda, A. A.: Sadda, S. R.: Fraser, S.	Phase variance OCT angiography for three-dimensional vascular visualization in AMD	Investigative Ophthalmology and Visual Science	55	13	2014 Annual Meeting of the Association for Research in Vision and Ophthalmology, ARVO 2014. United States.		R	(1) Irrelevant studies
634	2016	Kondrakhov, S. V.: Zakharova, N. E.: Fadeeva, L. M.: Tanyashin, S. V.	[Phase contrast MRI-based evaluation of cerebrospinal fluid circulation parameters in patients with foramen magnum meningiomas]	Otsenka parametrov likvorodinamiki u patsientov s meningiomami oblasti bol'shogo zatylochnogo otverstiya po dannym fazo-kontrastnoi MRT.	80	6		https://dx.doi.org/10.17116/neiro201680642-54	R	(1) Irrelevant studies
635	2016	Suzuki, K.: Mizutani, T.: Nozaki, M.: Kato, A.: Yoshida, M.: Ogura, Y.	Persistent choroidal neovascularization in high myopia detected by optical coherence tomography angiography	Investigative Ophthalmology and Visual Science	57	12	2016 Annual Meeting of the Association for Research in Vision and Ophthalmology, ARVO 2016. United States.		R	(1) Irrelevant studies
636	2018	Najafi, A.: Philip, S.: Sriram, A.: Tantraworasin, A.: Ritch, R.	Peripheral blood flow and peripapillary vessel density in exfoliation syndrome and exfoliation glaucoma: A nailfold capillaroscopy and optical coherence tomography angiography study	Investigative Ophthalmology and Visual Science	59	9	2018 Annual Meeting of the Association for Research in Vision and Ophthalmology, ARVO 2018. United States.		R	(1) Irrelevant studies
637	2018	Krevel, B.: Kozak, M.: Borut Jug, B.	Peripheral artery disease in octa- and nonagenarians: Risk factors, co-morbidities and complications of invasive procedures	European Journal of Preventive Cardiology	25	2 Supplement 1	EuroPrevent 2018. Slovenia.		R	(1) Irrelevant studies
638	2019	Park, J. H.: Yoo, C.: Kim, Y. Y.	Peripapillary Vessel Density in Young Patients with Open-Angle Glaucoma: Comparison between High-Tension and Normal-Tension Glaucoma	Scientific reports	9	1		http://dx.doi.org/10.1038/s41598-019-55707-5	R	(1) Irrelevant studies
639	2019	Mangouritsas, G.: Koutropoulou, N.: Ragkousis, A.: Boutouri, E.: Diagourtas, A.	Peripapillary vessel density in unilateral preperimetric glaucoma	Clinical Ophthalmology	13			http://dx.doi.org/10.2147/OPTH.S224757	R	(1) Irrelevant studies
640	2018	Balducci, N.: Cascavilla, M. L.: Ciardella, A.: La Morgia, C.: Triolo, G.: Parisi, V.: Bandello, F.: Sadun, A. A.: Carelli, V.: Barboni, P.	Peripapillary vessel density changes in Leber's hereditary optic neuropathy: a new biomarker	Clinical and Experimental Ophthalmology	46	9		http://dx.doi.org/10.1111/ceo.13326	R	(1) Irrelevant studies
641	2019	Rai, R. S.: Lucy, K.: Tracer, N.: Wu, M.: Liu, M.: Wollstein, G.: Schuman, J.: Ishikawa, H.: Rathi, S.: De Los Angeles Ramos Cadena, M.	Peripapillary vessel density as a glaucoma biomarker throughout the glaucoma severity spectrum	Investigative Ophthalmology and Visual Science	60	9	2019 Annual Meeting Association for Research in Vision and Ophthalmology, ARVO 2019. Canada.		R	(1) Irrelevant studies
642	2019	Mansoori, T.: Balakrishna, N.	Peripapillary vessel density and retinal nerve fiber layer thickness in patients with unilateral primary angle closure glaucoma with superior hemifield defect	Journal of Current Glaucoma Practice	13	1		http://dx.doi.org/10.5005/jp-journals-10078-1247	R	(1) Irrelevant studies
643	2019	Frizziero, L.: Pilotto, E.: Bini, S.: Londei, D.: Parrozzani, R.: Midena, E.	Peripapillary vascular and neural remodelling secondary to diabetic retinopathy: An OCT angiography study	Investigative Ophthalmology and Visual Science	60	9	2019 Annual Meeting Association for Research in Vision and Ophthalmology, ARVO 2019. Canada.		R	(1) Irrelevant studies
644	2018	Marques, M.: Cabral, D.: Rodrigues, P.: Alves, S.: Valadares, J.: Barrao, S.	Peripapillary vascular analysis from optical coherence tomography angiography to differentiate glaucoma and normal eyes	Acta Ophthalmologica	96	Supplement 261	2018 European Association for Vision and Eye Research Conference, EVER 2018. France.	http://dx.doi.org/10.1111/aos.13972	R	(1) Irrelevant studies
645	2017	Wang, X.: Jiang, C.: Kong, X.: Yu, X.: Sun, X.	Peripapillary retinal vessel density in eyes with acute primary angle closure: an optical coherence tomography angiography study	Graefe's Archive for Clinical and Experimental Ophthalmology	255	5		http://dx.doi.org/10.1007/s00417-017-3593-1	R	(1) Irrelevant studies
646	2016	Chen, C. L.: Zhang, A.: Bojikian, K. D.: Wen, J. C.: Zhang, Q.: Xin, C.: Mudumbai, R. C.: Johnstone, M. A.: Chen, P. P.: Wang, R. K.	Peripapillary retinal nerve fiber layer vascular microcirculation in glaucoma using optical coherence tomography-based microangiography	Investigative Ophthalmology and Visual Science	57	9		http://dx.doi.org/10.1167/iovs.15-18909	R	(1) Irrelevant studies
647	2017	Schweitzer, C.: Dutheil, C.: De Bosredon, Q.: Roseng, S.: Fard, A.: Bagherinia, H.: Lee, G. C.: Durbin, M. K.: Chen, C. L.: Wang, R. K.	Peripapillary retinal nerve fiber layer (RNFL) vascular microcirculation using optical coherence tomography based microangiography to discriminate glaucoma or glaucoma suspect and healthy control patients	Investigative Ophthalmology and Visual Science	58	8	2017 Annual Meeting of the Association for Research in Vision and Ophthalmology, ARVO 2017. United States.		R	(1) Irrelevant studies
648	2017	Geyman, Lawrence S.: Garg, Reena A.: Suwan, Yanin: Trivedi, Vivek: Krawitz, Brian D.: Mo, Shelley: Pinhas, Alexander: Tantraworasin, Apichat: Chui, Toco Y. P.: Ritch, Robert: Rosen, Richard B.	Peripapillary perfused capillary density in primary open-angle glaucoma across disease stage: an optical coherence tomography angiography study	The British journal of ophthalmology	101	9		https://dx.doi.org/10.1136/bjophthalmol-2016-309642	R	(1) Irrelevant studies
649	2017	Suwan, Y.: Geyman, L.: Fard, M. A.: Tantraworasin, A.: Chui, T. Y. P.: Rosen, R. B.: Ritch, R.	Peripapillary perfused capillary density in exfoliation syndrome and exfoliation glaucoma versus primary open-angle glaucoma and healthy controls: An optical coherence tomography angiography study	Investigative Ophthalmology and Visual Science	58	8	2017 Annual Meeting of the Association for Research in Vision and Ophthalmology, ARVO 2017. United States.		R	(1) Irrelevant studies
650	2018	Suwan, Y.: Geyman, L. S.: Fard, M. A.: Tantraworasin, A.: Chui, T. Y.: Rosen, R. B.: Ritch, R.	Peripapillary Perfused Capillary Density in Exfoliation Syndrome and Exfoliation Glaucoma versus POAG and Healthy Controls: An OCTA Study	Asia-Pacific journal of ophthalmology (Philadelphia, Pa.)	7	2		http://dx.doi.org/10.22608/APO.2017318	R	(1) Irrelevant studies
651	2018	Richter, G. M.: Sylvester, B.: Chu, Z.: Burkemper, B.: Madi, I.: Chang, R.: Reznik, A.: Varma, R.: Wang, R. K.	Peripapillary microvasculature in the retinal nerve fiber layer in glaucoma by optical coherence tomography angiography: Focal structural and functional correlations and diagnostic performance	Clinical Ophthalmology	12			http://dx.doi.org/10.2147/OPTH.S179816	R	(1) Irrelevant studies
652	2019	Shin, Y. I.: Nam, K. Y.: Lee, S. E.: Lee, M. W.: Lim, H. B.: Jo, Y. J.: Kim, J. Y.	Peripapillary microvasculature in patients with diabetes mellitus: An optical coherence tomography angiography study	Scientific reports	9	1		http://dx.doi.org/10.1038/s41598-019-52354-8	R	(1) Irrelevant studies
653	2018	Rodrigues, C.: Sousa Silva, R.: Cabral, D.: Rodrigues, P.: Marques, M.: Camacho, P.: Valadares, J.: Segurado, J.: Fernandes, J.: Barrao, S.	Peripapillary microvasculature and Lamina cribrosa: Is there a role in the diagnosis of primary open-angle glaucoma?	Acta Ophthalmologica	96	Supplement 261	2018 European Association for Vision and Eye Research Conference, EVER 2018. France.	http://dx.doi.org/10.1111/aos.13972	R	(1) Irrelevant studies
654	2017	Shin, J. W.: Sung, K. R.: Uhm, K. B.: Jo, J.: Moon, Y.: Song, M. K.: Song, J. Y.	Peripapillary microvascular improvement and lamina cribrosa depth reduction after trabeculectomy in primary open-angle glaucoma	Investigative Ophthalmology and Visual Science	58	13		http://dx.doi.org/10.1167/iovs.17-22787	R	(1) Irrelevant studies
655	2018	Vujosevic, S.: Muraca, A.: Gatti, V.: Masoero, L.: Brambilla, M.: Cannillo, B.: Villani, E.: Nucci, P.: De Cilla, S.	Peripapillary microvascular and neural changes in diabetes mellitus: An oct-angiography study	Investigative Ophthalmology and Visual Science	59	12		http://dx.doi.org/10.1167/iovs.18-24891	R	(1) Irrelevant studies
656	2019	Kousal, B.: Kolarova, H.: Meliska, M.: Bydzovsky, J.: Diblik, P.: Kulhanek, J.: Votruba, M.: Honzik, T.: Liskova, P.	Peripapillary microcirculation in Leber hereditary optic neuropathy	Acta Ophthalmologica	97	1		http://dx.doi.org/10.1111/aos.13817	R	(1) Irrelevant studies
657	2018	Park, J. W.: Suh, M. H.: Agrawal, R.: Khandelwal, N.	Peripapillary choroidal vascularity index in glaucoma-A comparison between spectral-domain OCT and OCT angiography	Investigative Ophthalmology and Visual Science	59	8		http://dx.doi.org/10.1167/iovs.18-24315	R	(1) Irrelevant studies
658	2019	Suh, M. H.: Park, J. W.: Khandelwal, N.: Agrawal, R.	Peripapillary choroidal vascularity index and microstructure of parapapillary atrophy	Investigative Ophthalmology and Visual Science	60	12		http://dx.doi.org/10.1167/iovs.18-26286	R	(1) Irrelevant studies
659	2016	Gaier, Eric D.: Gittinger, John W.: Cestari, Dean M.: Miller, John B.	Peripapillary Capillary Dilation in Leber Hereditary Optic Neuropathy Revealed by Optical Coherence Tomographic Angiography	JAMA ophthalmology	134	11		https://dx.doi.org/10.1001/jamaophthalmol.2016.3593	R	(1) Irrelevant studies
660	2018	Quan, C.: Huang, Y.: Zhou, L.: Zhangbao, J.: Wang, M.: Zhao, C.: Lu, J.	Peripapillary and parafoveal vascular network assessment by optical coherence tomography angiography in Aquaporin-4 antibody-positive neuromyelitis optica spectrum disorders	Multiple Sclerosis Journal	24	2 Supplement	34th Congress of the European Committee for Treatment and Research in Multiple Sclerosis, ECTRIMS 2018. Germany.	http://dx.doi.org/10.1177/1352458518799980	R	(1) Irrelevant studies
661	2019	Huang, Y.: Zhou, L.: ZhangBao, J.: Cai, T.: Wang, B.: Li, X.: Wang, L.: Lu, C.: Zhao, C.: Lu, J.: Quan, C.: Wang, M.	Peripapillary and parafoveal vascular network assessment by optical coherence tomography angiography in aquaporin-4 antibody-positive neuromyelitis optica spectrum disorders	British Journal of Ophthalmology	103	6		http://dx.doi.org/10.1136/bjophthalmol-2018-312231	R	(1) Irrelevant studies
662	2019	Zhang, T.: Xiao, W.: Ye, H.: Chen, R.: Mao, Y.: Yang, H.	Peripapillary and macular vessel density in dysthyroid optic neuropathy: An optical coherence tomography angiography study	Investigative Ophthalmology and Visual Science	60	6		http://dx.doi.org/10.1167/iovs.18-25941	R	(1) Irrelevant studies
663	2019	Martins, A.: Rodrigues, T. M.: Soares, M.: Dolan, M. J.: Murta, J. N.: Silva, R.: Marques, J. P.	Peripapillary and macular morpho-vascular changes in patients with genetic or clinical diagnosis of autosomal dominant optic atrophy: a case-control study	Graefe's Archive for Clinical and Experimental Ophthalmology	257	5		http://dx.doi.org/10.1007/s00417-019-04267-5	R	(1) Irrelevant studies
664	2017	Fell, D.: Raouf, S.: Chui, T. Y. P.: Garcia, P. M.: Mo, S.: Dave, S. B.: Scripsema, N. K.: Rosen, R. B.: Banik, R.	Perfused large vessel and capillary densities in various grades of papilledema using OCTA custom software	Investigative Ophthalmology and Visual Science	58	8	2017 Annual Meeting of the Association for Research in Vision and Ophthalmology, ARVO 2017. United States.		R	(1) Irrelevant studies
665	2017	Pichi, F.: Sarraf, D.: Morara, M.: Mazumdar, S.: Neri, P.: Gupta, V.	Pearls and pitfalls of optical coherence tomography angiography in the multimodal evaluation of uveitis	Journal of Ophthalmic Inflammation and Infection	7	1		http://dx.doi.org/10.1186/s12348-017-0138-z	R	(1) Irrelevant studies
666	2018	Guo, Y.: Liu, L. J.: Tang, P.: Feng, Y.: Lv, Y. Y.: Wu, M.: Xu, L.: Jonas, J. B.	Parapapillary gamma zone and progression of myopia in school children: The beijing children eye study	Investigative Ophthalmology and Visual Science	59	3		http://dx.doi.org/10.1167/iovs.17-21665	R	(1) Irrelevant studies
667	2017	Lee, E. J.: Kim, T. W.: Kim, J. A.	Parapapillary deep-layer microvasculature dropout in primary open-angle glaucoma eyes with a parapapillary gamma-Zone	Investigative Ophthalmology and Visual Science	58	13		http://dx.doi.org/10.1167/iovs.17-22604	R	(1) Irrelevant studies
668	2019	Lin, S.: Cheng, H.: Zhang, S.: Ye, C.: Pan, X.: Tao, A.: Xu, X.: Qu, J.: Liang, Y.	Parapapillary choroidal microvasculature dropout is associated with the decrease in retinal nerve fiber layer thickness: A prospective study	Investigative Ophthalmology and Visual Science	60	2		http://dx.doi.org/10.1167/iovs.18-26115	R	(1) Irrelevant studies
669	2017	Lee, Eun Ji: Lee, Kyoung Min: Lee, Seung Hyen: Kim, Tae-Woo	Parapapillary Choroidal Microvasculature Dropout in Glaucoma: A Comparison between Optical Coherence Tomography Angiography and Indocyanine Green Angiography	Ophthalmology	124	8		https://dx.doi.org/10.1016/j.ophtha.2017.03.039	R	(1) Irrelevant studies
670	2019	Martin, G. C.: Albuisson, E.: Brousse, V.: De Montalembert, M.: Bremond-Gignac, D.: Robert, M. P.	Paramacular temporal atrophy in sickle cell disease occurs early in childhood	British Journal of Ophthalmology	103	7		http://dx.doi.org/10.1136/bjophthalmol-2018-312305	R	(1) Irrelevant studies
671	2019	Zhang, Y. S.: Zhou, N.: Knoll, B. M.: Samra, S.: Ward, M. R.: Weintraub, S.: Fawzi, A. A.	Parafoveal vessel loss and correlation between peripapillary vessel density and cognitive performance in amnestic mild cognitive impairment and early Alzheimer's Disease on optical coherence tomography angiography	PLoS ONE	14	4		http://dx.doi.org/10.1371/journal.pone.0214685	I
672	2018	Arya, M.: Varikuti, V.: Alibhai, A. Y.: Or, C.: Baumal, C. R.: Witkin, A. J.: Duker, J. S.: Waheed, N. K.	Parafoveal vessel density assessment by optical coherence tomography angiography (OCTA) in Diabetic Eyes	Investigative Ophthalmology and Visual Science	59	9	2018 Annual Meeting of the Association for Research in Vision and Ophthalmology, ARVO 2018. United States.		R	(1) Irrelevant studies
673	2018	Arya, M.: Rebhun, C. B.: Yasin Alibhai, A.: Chen, X.: Moreira-Neto, C.: Baumal, C. R.: Reichel, E.: Witkin, A. J.: Duker, J. S.: Sadda, S. R.: Waheed, N. K.	Parafoveal retinal vessel density assessment by optical coherence tomography angiography in healthy eyes	Ophthalmic Surgery Lasers and Imaging Retina	49	10 Supplement		http://dx.doi.org/10.3928/23258160-20180814-02	R	(1) Irrelevant studies
674	2013	Wei, E.: Jia, Y.: Tan, O.: Potsaid, B.: Liu, J.: Choi, W. J.: Fujimoto, J.: Huang, D.	Parafoveal retinal vascular response to pattern stimulation assessed with OCT angiography	Investigative Ophthalmology and Visual Science	54	15	2013 Annual Meeting of the Association for Research in Vision and Ophthalmology, ARVO 2013. United States.		R	(1) Irrelevant studies
675	2018	Sioufi, K.: Say, E. A. T.: Ferenczy, S. C.: Shields, C. L.	Parafoveal microvascular features on optical coherence tomography angiography in eyes with circumscribed choroidal hemangioma	Retina	38	6		http://dx.doi.org/10.1097/IAE.0000000000001709	R	(1) Irrelevant studies
676	2016	Schmidt-Erfurth, U.: Waldstein, S. M.	A paradigm shift in imaging biomarkers in neovascular age-related macular degeneration	Progress in Retinal and Eye Research	50			http://dx.doi.org/10.1016/j.preteyeres.2015.07.007	R	(1) Irrelevant studies
677	2019	Nicolai, M.: Franceschi, A.: Mariotti, C.: De Turris, S.: Rosati, A.: Pirani, V.	Papillary vessel density changes after intravitreal anti-VEGF injections in hypertensive patients with central retinal vein occlusion: An angio-OCT study	Journal of Clinical Medicine	8	10		http://dx.doi.org/10.3390/jcm8101636	R	(1) Irrelevant studies
678	2019	Lorusso, M.: Milano, V.: Nikolopoulou, E.: Ferrari, L. M.: Cicinelli, M. V.: Querques, G.: Ferrari, T. M.	Panretinal photocoagulation does not change macular perfusion in eyes with proliferative diabetic retinopathy	Ophthalmic Surgery Lasers and Imaging Retina	50	3		http://dx.doi.org/10.3928/23258160-20190301-07	R	(1) Irrelevant studies
679	2003	Grigg, R.: Zhang, L.: Collard, S.: Keep, A.	Palladium catalysed [2 + 2 + 1] intramolecular cycloaddition for the preparation of bicyclo[3.3.0]octa-1.5-dien-3-ones from 1,6-diynes	Chemical Communications		15			R	(1) Irrelevant studies
680	2017	Azar, G.: Wolff, B.: Mauget-Faysse, M.: Rispoli, M.: Savastano, M. C.: Lumbroso, B.	Pachychoroid neovasculopathy: aspect on optical coherence tomography angiography	Acta Ophthalmologica	95	4		http://dx.doi.org/10.1111/aos.13221	R	(1) Irrelevant studies
681	2018	Tan, A. C. S.: Tan, G. S.: Denniston, A. K.: Keane, P. A.: Ang, M.: Milea, D.: Chakravarthy, U.: Cheung, C. M. G.	An overview of the clinical applications of optical coherence tomography angiography	Eye (Basingstoke)	32	2		http://dx.doi.org/10.1038/eye.2017.181	R	(2) review studies
682	2002	Saito, K.: Ono, K.: Takeda, T.: Kiso, S.: Uenishi, K.: Kozaki, M.	Ortho-disubstitution reactions of aromatic rings with homo-conjugated bicyclo[2.2.2]octa-2,5-diene derivatives in the presence of palladium(II) acetate	Tetrahedron	58	44		http://dx.doi.org/10.1016/S0040-4020%2802%2901126-2	R	(1) Irrelevant studies
683	2018	Thomas, A. S.: Hsu, S. T.: Vajzovic, L.	Orbital arteriovenous fistula presenting with choroidal pulsations on optical coherence tomography	American Journal of Ophthalmology Case Reports	12			http://dx.doi.org/10.1016/j.ajoc.2018.08.004	R	(1) Irrelevant studies
684	2019	Liu, J.: Ding, N.: Yu, Y.: Yuan, X.: Luo, S.: Luan, J.: Zhao, Y.: Wang, Y.: Ma, Z.	Optimized depth-resolved estimation to measure optical attenuation coefficients from optical coherence tomography and its application in cerebral damage determination	Journal of biomedical optics	24	3		http://dx.doi.org/10.1117/1.JBO.24.3.035002	R	(1) Irrelevant studies
685	2018	Tsujimoto, M.: Enomoto, Y.: Miyai, M.: Egashira, Y.: Iwama, T.	Optimal platelet function test for in-stent tissue protrusion following carotid artery stenting	Journal of International Medical Research	46	5		http://dx.doi.org/10.1177/0300060518762949	R	(1) Irrelevant studies
686	2019	Chan, S. Y.: Pan, C. T.: Wang, Q.: Shi, X. H.: Jonas, J. B.: Wei, W. B.	Optical coherent tomographic angiographic pattern of the deep choroidal layer and choriocapillaris after photodynamic therapy for central serous chorioretinopathy	Graefe's Archive for Clinical and Experimental Ophthalmology	257	7		http://dx.doi.org/10.1007/s00417-019-04318-x	R	(1) Irrelevant studies
687	2003	Steiner, R.: Kunzi-Rapp, K.: Scharffetter-Kochanek, K.	Optical Coherence Tomography: Clinical Applications in Dermatology	Medical Laser Application	18	3		http://dx.doi.org/10.1078/1615-1615-00107	R	(1) Irrelevant studies
688	1995	Schuman, J. S.: Hee, M. R.: Arya, A. V.: Pedut-Kloizman, T.: Puliafito, C. A.: Fujimoto, J. G.: Swanson, E. A.	Optical coherence tomography: A new tool for glaucoma diagnosis	Current Opinion in Ophthalmology	6	2		http://dx.doi.org/10.1097/00055735-199504000-00014	R	(1) Irrelevant studies
689	2019	Asanad, S.: Wu, J.: Nassisi, M.: Ross-Cisneros, F. N.: Sadun, A. A.	Optical coherence tomography-angiography in Wolfram syndrome: a mitochondrial etiology in disease pathophysiology	Canadian Journal of Ophthalmology	54	1		http://dx.doi.org/10.1016/j.jcjo.2018.04.002	R	(1) Irrelevant studies
690	2019	Tvenning, A. O.: Morken, T. S.: Austeng, D.	Optical coherence tomography predictors of best-corrected visual acuity in avascular pigment epithelium detachments. 1-year results of a prospective observational study	Investigative Ophthalmology and Visual Science	60	9	2019 Annual Meeting Association for Research in Vision and Ophthalmology, ARVO 2019. Canada.		R	(1) Irrelevant studies
691	2008	Ridgway, J. M.: Su, J.: Wright, R.: Guo, S.: Kim, D. C.: Barretto, R.: Ahuja, G.: Sepehr, A.: Perez, J.: Sills, J. H.: Chen, Z.: Wong, B. J. F.	Optical coherence tomography of the newborn airway	Annals of Otology, Rhinology and Laryngology	117	5			R	(1) Irrelevant studies
692	2019	Stefanutti, C.: Mesce, D.: Pacella, F.: Di Giacomo, S.: Turchetti, P.: Forastiere, M.: Trovato Battagliola, E.: La Torre, G.: Smaldone, G.: Pacella, E.	Optical coherence tomography of retinal and choroidal layers in patients with familial hypercholesterolaemia treated with lipoprotein apheresis	Atherosclerosis Supplements	40			http://dx.doi.org/10.1016/j.atherosclerosissup.2019.08.031	R	(1) Irrelevant studies
693	2007	Gambichler, T.: Hyun, J.: Moussa, G.: Tomi, N. S.: Boms, S.: Altmeyer, P.: Hoffmann, K.: Kreuter, A.	Optical coherence tomography of cutaneous lupus erythematosus correlates with histopathology	Lupus	16	1		http://dx.doi.org/10.1177/0961203306074773	R	(1) Irrelevant studies
694	2018	Sweeney, A. R.: Zhang, Q.: Wang, R. K.: Rezaei, K. A.	Optical Coherence Tomography Microangiography Imaging of Circumscribed Choroidal Hemangioma	Ophthalmic Surgery Lasers and Imaging Retina	49	2		http://dx.doi.org/10.3928/23258160-20180129-09	R	(1) Irrelevant studies
695	2018	Loewenstern, J.: Hernandez, C. M.: Chadwick, C.: Doshi, A.: Banik, R.: Sarkiss, C. A.: Bederson, J.: Shrivastava, R. K.	Optical Coherence Tomography in the Management of Skull Base Fibrous Dysplasia with Optic Nerve Involvement	World Neurosurgery	109			http://dx.doi.org/10.1016/j.wneu.2017.10.018	R	(1) Irrelevant studies
696	2018	Britze, J.: Frederiksen, J. L.	Optical coherence tomography in multiple sclerosis	Eye (Basingstoke)	32	5		http://dx.doi.org/10.1038/s41433-017-0010-2	R	(1) Irrelevant studies
697	2013	Deipolyi, A. R.: Wicky, S.: Oklu, R.	Optical coherence tomography in interventional radiology	Journal of Vascular and Interventional Radiology	24	4 SUPPL. 1	38th Annual Scientific Meeting of the Society of Interventional Radiology, SIR 2013. New Orleans, LA United States.: (var.pagings).	http://dx.doi.org/10.1016/j.jvir.2013.01.408	R	(1) Irrelevant studies
698	2018	Loewenstern, J.: Hernandez, C.: Chadwick, C.: Doshi, A.: Banik, R.: Sarkiss, C.: Bederson, J.: Shrivastava, R. K.	Optical coherence tomography for the management of fibrous dysplasia of the skull base with optic nerve involvement	Journal of Neurological Surgery, Part B: Skull Base	79	Supplement 1	28th Annual Meeting North American Skull Base Society. United States.	http://dx.doi.org/10.1055/s-0038-1633705	R	(1) Irrelevant studies
699	2017	Khaksari, K.: Pakzad-Vaezi, K.: Pepple, K. L.: Wang, R. K.	Optical coherence tomography based-microangiography of macular edema in uveitis	Investigative Ophthalmology and Visual Science	58	8	2017 Annual Meeting of the Association for Research in Vision and Ophthalmology, ARVO 2017. United States.		R	(1) Irrelevant studies
700	2016	Li, Yuandong: Choi, Woo June: Qin, Wan: Baran, Utku: Habenicht, Lauren M.: Wang, Ruikang K.	Optical coherence tomography based microangiography provides an ability to longitudinally image arteriogenesis in vivo	Journal of neuroscience methods	274			https://dx.doi.org/10.1016/j.jneumeth.2016.10.010	R	(1) Irrelevant studies
701	2016	Attaran-Rezaei, K.: Zhang, Q.: Brewer, E.: Chao, J. R.: Chen, C. L.: Wang, R. K.	Optical coherence tomography based microangiography findings in patient's with Retinitis pigmentosa	Investigative Ophthalmology and Visual Science	57	12	2016 Annual Meeting of the Association for Research in Vision and Ophthalmology, ARVO 2016. United States.		R	(1) Irrelevant studies
702	2016	Brewer, E.: Zhang, Q.: Kam, J. P.: Liu, J.: Wang, R. K.: Attaran-Rezaei, K.	Optical coherence tomography based microangiography as a non-invasive imaging modality for early detection of choroido-neovascular membrane in choroidal rupture	Investigative Ophthalmology and Visual Science	57	12	2016 Annual Meeting of the Association for Research in Vision and Ophthalmology, ARVO 2016. United States.		R	(1) Irrelevant studies
703	2017	Chen, C. L.: Wang, R. K.	Optical coherence tomography based angiography [invited]	Biomedical Optics Express	8	2		http://dx.doi.org/10.1364/BOE.8.001056	R	(1) Irrelevant studies
704	2017	Giannakouras, P.: Andreanos, K.: Giavi, B.: Diagourtas, A.	Optical Coherence Tomography Angiography: Employing a Novel Technique for Investigation in Vogt-Koyanagi-Harada Disease	Case Reports in Ophthalmology	8	2		http://dx.doi.org/10.1159/000477611	R	(1) Irrelevant studies
705	2017	Koustenis, A.: Harris, A.: Gross, J.: Januleviciene, I.: Shah, A.: Siesky, B.	Optical coherence tomography angiography: An overview of the technology and an assessment of applications for clinical research	British Journal of Ophthalmology	101	1		http://dx.doi.org/10.1136/bjophthalmol-2016-309389	R	(2) review studies
706	2016	Stringa, F.: Alessandro, P.: Emmanouil, T.: Chwiejczak, K. M.: Biswas, S.: Jalil, A.: Stanga, P. E.	Optical coherence tomography angiography: A new imaging approach for the assessment of macular changes in X-linked juvenile retinoschisis	Investigative Ophthalmology and Visual Science	57	12	2016 Annual Meeting of the Association for Research in Vision and Ophthalmology, ARVO 2016. United States.		R	(1) Irrelevant studies
707	2018	Chung, C. Y.: Li, K. K. W.	Optical coherence tomography angiography wide-field montage in branch retinal vein occlusion before and after anti-vascular endothelial-derived growth factor injection	International Ophthalmology	38	3		http://dx.doi.org/10.1007/s10792-017-0568-5	R	(1) Irrelevant studies
708	2016	Lumbroso, B.: Savastano, C. M.: Rispoli, M.	Optical coherence tomography angiography video and choroid neovascularization (Type 2): Longitudinal study	Investigative Ophthalmology and Visual Science	57	12	2016 Annual Meeting of the Association for Research in Vision and Ophthalmology, ARVO 2016. United States.		R	(1) Irrelevant studies
709	2018	Takeuchi, J.: Kataoka, K.: Ito, Y.: Takayama, K.: Yasuma, T.: Kaneko, H.: Terasaki, H.	Optical coherence tomography angiography to quantify choroidal neovascularization in response to aflibercept	Ophthalmologica	240	2		http://dx.doi.org/10.1159/000487611	R	(1) Irrelevant studies
710	2017	Sugahara, M.: Miyata, M.: Ishihara, K.: Gotoh, N.: Morooka, S.: Ogino, K.: Hasegawa, T.: Hirashima, T.: Yoshikawa, M.: Hata, M.: Muraoka, Y.: Ooto, S.: Yamashiro, K.: Yoshimura, N.	Optical Coherence Tomography Angiography to Estimate Retinal Blood Flow in Eyes with Retinitis Pigmentosa	Scientific reports	7			http://dx.doi.org/10.1038/srep46396	R	(1) Irrelevant studies
711	2018	Kwon, J.: Choi, J.: Shin, J. W.: Lee, J.: Kook, M. S.	An optical coherence tomography angiography study of the relationship between foveal avascular zone size and retinal vessel density	Investigative Ophthalmology and Visual Science	59	10		http://dx.doi.org/10.1167/iovs.18-24168	R	(1) Irrelevant studies
712	2016	Chawla, R.: Mittal, K.: Vohra, R.	Optical coherence tomography angiography study of choroidal neovascularization associated with focal choroidal excavation	Ophthalmic Surgery Lasers and Imaging Retina	47	10		http://dx.doi.org/10.3928/23258160-20161004-13	R	(1) Irrelevant studies
713	2017	Dolz-Marco, R.: Sarraf, D.: Giovinazzo, V.: Freund, K. B.	Optical coherence tomography angiography shows inner choroidal ischemia in acute posterior multifocal placoid pigment epitheliopathy	Retinal Cases and Brief Reports	11	1		http://dx.doi.org/10.1097/ICB.0000000000000473	R	(1) Irrelevant studies
714	2015	Dansingani, K. K.: Freund, K. B.	Optical coherence tomography angiography reveals mature, tangled vascular networks in eyes with neovascular age-related macular degeneration showing resistance to geographic atrophy	Ophthalmic Surgery Lasers and Imaging Retina	46	9		http://dx.doi.org/10.3928/23258160-20151008-02	R	(1) Irrelevant studies
715	2014	Srinivasan, V. J.: Radhakrishnan, H.	Optical Coherence Tomography angiography reveals laminar microvascular hemodynamics in the rat somatosensory cortex during activation	NeuroImage	102	P2		http://dx.doi.org/10.1016/j.neuroimage.2014.08.004	R	(1) Irrelevant studies
716	2017	Klufas, M. A.: Phasukkijwatana, N.: Iafe, N. A.: Prasad, P. S.: Agarwal, A.: Gupta, V.: Ansari, W.: Pichi, F.: Srivastava, S.: Freund, K. B.: Sadda, S. R.: Sarraf, D.	Optical Coherence Tomography Angiography Reveals Choriocapillaris Flow Reduction in Placoid Chorioretinitis	Ophthalmology Retina	1	1		http://dx.doi.org/10.1016/j.oret.2016.08.008	R	(1) Irrelevant studies
717	2018	Dosch, E.: Majcher, C.: Trevino, R.: Sponsel, W. E.: Juett, D.: Price, K.: Henry, A.	Optical coherence tomography angiography retinal vascular response of dorzolamide in healthy eyes	Investigative Ophthalmology and Visual Science	59	9	2018 Annual Meeting of the Association for Research in Vision and Ophthalmology, ARVO 2018. United States.		R	(1) Irrelevant studies
718	2018	Laiginhas, R.: Pedro, J. C.: Falcao, M.	Optical coherence tomography angiography reproducibility quantification-segmentation of superficial, deep and choroidal plexus	Investigative Ophthalmology and Visual Science	59	9	2018 Annual Meeting of the Association for Research in Vision and Ophthalmology, ARVO 2018. United States.		R	(1) Irrelevant studies
719	2019	Kim, S. V.: Semoun, O.: Pedinielli, A.: Jung, C.: Miere, A.: Souied, E. H.	Optical coherence tomography angiography quantitative assessment of exercise-induced variations in retinal vascular plexa of healthy subjects	Investigative Ophthalmology and Visual Science	60	5		http://dx.doi.org/10.1167/iovs.18-24389	R	(1) Irrelevant studies
720	2018	Rochepeau, C.: Kodjikian, L.: Garcia, M. A.: Coulon, C.: Burillon, C.: Denis, P.: Delaunay, B.: Mathis, T.	Optical Coherence Tomography Angiography Quantitative Assessment of Choriocapillaris Blood Flow in Central Serous Chorioretinopathy	American Journal of Ophthalmology	194			http://dx.doi.org/10.1016/j.ajo.2018.07.004	R	(1) Irrelevant studies
721	2019	Kaluzny, J.: Jia, Y.: Hwang, T. S.	Optical coherence tomography angiography quantified vascular metrics in diabetic eyes without retinopathy: A systematic review	Investigative Ophthalmology and Visual Science	60	9	2019 Annual Meeting Association for Research in Vision and Ophthalmology, ARVO 2019. Canada.		R	(1) Irrelevant studies
722	2017	Binotti, W.: Romano, A. C.	Optical coherence tomography angiography parameters to determine progression in diabetic retinopathy	Investigative Ophthalmology and Visual Science	58	8	2017 Annual Meeting of the Association for Research in Vision and Ophthalmology, ARVO 2017. United States.		R	(1) Irrelevant studies
723	2019	Scarinci, F.: Frontoni, S.: Picconi, F.: Palmery, M.: Varano, M.: Virgili, G.: Parravano, M.	OPTICAL COHERENCE TOMOGRAPHY ANGIOGRAPHY PARAMETERS and INNER RETINAL LAYERS THICKNESS CORRELATION in TYPE 1 DIABETES MELLITUS	Investigative Ophthalmology and Visual Science	60	9	2019 Annual Meeting Association for Research in Vision and Ophthalmology, ARVO 2019. Canada.		R	(1) Irrelevant studies
724	2018	Lauermann, J. L.: Eter, N.: Alten, F.	Optical Coherence Tomography Angiography Offers New Insights into Choriocapillaris Perfusion	Ophthalmologica	239	2020-02-03		http://dx.doi.org/10.1159/000485261	R	(1) Irrelevant studies
725	2016	Guo, L.: Shi, R.: Zhang, C.: Zhu, D.: Ding, Z.: Li, P.	Optical coherence tomography angiography offers comprehensive evaluation of skin optical clearing in vivo by quantifying optical properties and blood flow imaging simultaneously	Journal of biomedical optics	21	8		http://dx.doi.org/10.1117/1.JBO.21.8.081202	R	(1) Irrelevant studies
726	2015	Kuehlewein, L.: Dansingani, K. K.: De Carlo, T. E.: Filho, M. A. B.: Iafe, N. A.: Lenis, T. L.: Freund, K. B.: Waheed, N. K.: Duker, J. S.: Sadda, S. R.: Sarraf, D.	Optical coherence tomography angiography of type 3 neovascularization secondary to age-related macular degeneration	Retina	35	11		http://dx.doi.org/10.1097/IAE.0000000000000835	R	(1) Irrelevant studies
727	2017	Phasukkijwatana, N.: Tan, A. C. S.: Chen, X.: Freund, K. B.: Sarraf, D.	Optical coherence tomography angiography of type 3 neovascularisation in age-related macular degeneration after antiangiogenic therapy	British Journal of Ophthalmology	101	5		http://dx.doi.org/10.1136/bjophthalmol-2016-308815	R	(1) Irrelevant studies
728	2015	Kuehlewein, L.: Bansal, M.: Lenis, T. L.: Iafe, N. A.: Sadda, S. R.: Bonini Filho, M. A.: De Carlo, T. E.: Waheed, N. K.: Duker, J. S.: Sarraf, D.	Optical Coherence Tomography Angiography of Type 1 Neovascularization in Age-Related Macular Degeneration	American Journal of Ophthalmology	160	4		http://dx.doi.org/10.1016/j.ajo.2015.06.030	R	(1) Irrelevant studies
729	2017	Chen, Henry Shen-Lih: Liu, Chun-Hsiu: Wu, Wei-Chi: Tseng, Hsiao-Jung: Lee, Yung-Sung	Optical Coherence Tomography Angiography of the Superficial Microvasculature in the Macular and Peripapillary Areas in Glaucomatous and Healthy Eyes	Investigative ophthalmology & visual science	58	9		https://dx.doi.org/10.1167/iovs.17-21846	R	(1) Irrelevant studies
730	2017	Falavarjani, K. G.: Sarraf, D.	Optical coherence tomography angiography of the retina and choroid; current applications and future directions	Journal of Current Ophthalmology	29	1		http://dx.doi.org/10.1016/j.joco.2017.02.005	R	(2) review studies
731	2017	Zhang, Shunhua: Wu, Chan: Liu, Liang: Jia, Yali: Zhang, Yao: Zhang, Yang: Zhang, Hua: Zhong, Yong: Huang, David	Optical Coherence Tomography Angiography of the Peripapillary Retina in Primary Angle-Closure Glaucoma	American journal of ophthalmology	182			https://dx.doi.org/10.1016/j.ajo.2017.07.024	R	(1) Irrelevant studies
732	2015	Liu, L.: Jia, Y.: Takusagawa, H. L.: Pechauer, A. D.: Edmunds, B.: Lombardi, L.: Davis, E.: Morrison, J. C.: Huang, D.	Optical coherence tomography angiography of the peripapillary retina in glaucoma	JAMA Ophthalmology	133	9		http://dx.doi.org/10.1001/jamaophthalmol.2015.2225	R	(1) Irrelevant studies
733	2017	Hassairi, A.: Falfoul, Y.: Matri, K.: Regai, E.: Chebil, A.: El Matri, L.	Optical coherence tomography angiography of the peripapillary retina and optic nerve head in Wolfram syndrome	Acta Ophthalmologica	95	Supplement 259	22nd European Association for Vision and Eye Research Conference, EVER 2017. France.	http://dx.doi.org/10.1111/j.1755-3768.2017.0T042	R	(1) Irrelevant studies
734	2017	Balducci, N.: Ciardella, A.: Gattegna, R.: Zhou, Q.: Cascavilla, M. L.: La Morgia, C.: Savini, G.: Parisi, V.: Bandello, F.: Carelli, V.: Barboni, P.	Optical coherence tomography angiography of the peripapillary retina and optic nerve head in dominant optic atrophy	Mitochondrion	36			http://dx.doi.org/10.1016/j.mito.2017.03.002	R	(1) Irrelevant studies
735	2015	Pechauer, A. D.: Jia, Y.: Liu, L.: Gao, S. S.: Jiang, C.: Huang, D.	Optical coherence tomography angiography of the peripapillary in response to hyperoxia	Investigative Ophthalmology and Visual Science	56	7	2015 Annual Meeting of the Association for Research in Vision and Ophthalmology, ARVO 2015. United States.		R	(1) Irrelevant studies
736	2018	Lim, C. W.: Cheng, J.: Tay, E. L. T.: Teo, H. Y.: Wong, E. P. Y.: Yong, V. K. Y.: Lim, B. A.: Hee, O. K.: Wong, H. T.: Yip, L. W. L.	Optical coherence tomography angiography of the macula and optic nerve head: microvascular density and test-retest repeatability in normal subjects	BMC ophthalmology	18	1		http://dx.doi.org/10.1186/s12886-018-0976-y	R	(1) Irrelevant studies
737	2016	Shields, C. L.: Say, E. A. T.: Samara, W. A.: Khoo, C. T. L.: Mashayekhi, A.: Shields, J. A.	Optical coherence tomography angiography of the macula after plaque radiotherapy of choroidal melanoma: Comparison of irradiated versus nonirradiated eyes in 65 patients	Retina	36	8		http://dx.doi.org/10.1097/IAE.0000000000001021	R	(1) Irrelevant studies
738	2016	Bartuma, H.: Amren, U.: Casselholm-Desalles, M.: Kvanta, A. P.	Optical coherence tomography angiography of the foveal vasculature in geographic atrophy	Investigative Ophthalmology and Visual Science	57	12	2016 Annual Meeting of the Association for Research in Vision and Ophthalmology, ARVO 2016. United States.		R	(1) Irrelevant studies
739	2017	Kvanta, A.: De Salles, C. C.: Amren, U.: Bartuma, H.	Optical coherence tomography angiography of the foveal microvasculature in geographic atrophy	Retina	37	5		http://dx.doi.org/10.1097/IAE.0000000000001248	R	(1) Irrelevant studies
740	2019	Golebiewska, J.: Biala-Gosek, K.: Czeszyk, A.: Hautz, W.	Optical coherence tomography angiography of superficial retinal vessel density and foveal avascular zone in myopic children	PLoS ONE	14	7		http://dx.doi.org/10.1371/journal.pone.0219785	R	(1) Irrelevant studies
741	2016	Son, T.: Wang, B.: Thapa, D.: Lu, Y.: Chen, Y.: Cao, D.: Yao, X.	Optical coherence tomography angiography of stimulus evoked hemodynamic responses in individual retinal layers	Biomedical Optics Express	7	8		http://dx.doi.org/10.1364/BOE.7.003151	R	(1) Irrelevant studies
742	2019	Tang, P. H.: Jauregui, R.: Tsang, S. H.: Bassuk, A. G.: Mahajan, V. B.	Optical coherence tomography angiography of RPGR-associated retinitis pigmentosa suggests foveal avascular zone is a biomarker for vision loss	Ophthalmic Surgery Lasers and Imaging Retina	50	2		http://dx.doi.org/10.3928/23258160-20190129-18	R	(1) Irrelevant studies
743	2015	Kashani, A. H.: Lee, S. Y.: Moshfeghi, A.: Durbin, M. K.: Puliafito, C. A.	Optical coherence tomography angiography of retinal venous occlusion	Retina	35	11		http://dx.doi.org/10.1097/IAE.0000000000000811	R	(1) Irrelevant studies
744	2017	Soetikno, B. T.: Shu, X.: Liu, Q.: Liu, W.: Chen, I.: Beckmann, L.: Fawzi, A. A.: Zhang, H. F.	Optical coherence tomography angiography of retinal vascular occlusions produced by imaging-guided laser photocoagulation	Biomedical Optics Express	8	8		http://dx.doi.org/10.1364/BOE.8.003571	R	(1) Irrelevant studies
745	2017	Cassiman, C.: Casteels, I.: Stalmans, P.: Legius, E.: Jacob, J.	Optical Coherence Tomography Angiography of Retinal Microvascular Changes Overlying Choroidal Nodules in Neurofibromatosis Type 1	Case Reports in Ophthalmology	8	1		http://dx.doi.org/10.1159/000469702	R	(1) Irrelevant studies
746	2016	Baumal, C. R.	Optical Coherence Tomography Angiography of Retinal Artery Occlusion	Developments in ophthalmology	56			http://dx.doi.org/10.1159/000442803	R	(1) Irrelevant studies
747	2015	Inoue, M.: Balaratnasingam, C.: Freund, K. B.	OPTICAL COHERENCE TOMOGRAPHY ANGIOGRAPHY OF POLYPOIDAL CHOROIDAL VASCULOPATHY AND POLYPOIDAL CHOROIDAL NEOVASCULARIZATION	Retina (Philadelphia, Pa.)	35	11		http://dx.doi.org/10.1097/IAE.0000000000000777	R	(1) Irrelevant studies
748	2018	Cicinelli, M. V.: Giuffre, C.: Rabiolo, A.: Parodi, M. B.: Bandello, F.	Optical coherence tomography angiography of pigmented paravenous retinochoroidal atrophy	Ophthalmic Surgery Lasers and Imaging Retina	49	5		http://dx.doi.org/10.3928/23258160-20180501-14	R	(1) Irrelevant studies
749	2016	Liu, B.: Bao, L.: Zhang, J.	Optical Coherence Tomography Angiography of Pathological Myopia Sourced and Idiopathic Choroidal Neovascularization with Follow-Up	Medicine (United States)	95	14		http://dx.doi.org/10.1097/MD.0000000000003264	R	(1) Irrelevant studies
750	2017	Trese, M. G. T.: Thanos, A.: Yonekawa, Y.: Randhawa, S.	Optical coherence tomography angiography of paracentral acute middle maculopathy associated with primary antiphospholipid syndrome	Ophthalmic Surgery Lasers and Imaging Retina	48	2		http://dx.doi.org/10.3928/23258160-20170130-13	R	(1) Irrelevant studies
751	2014	Jia, Y.: Wei, E.: Wang, X.: Zhang, X.: Morrison, J. C.: Parikh, M.: Lombardi, L. H.: Gattey, D. M.: Armour, R. L.: Edmunds, B.: Kraus, M. F.: Fujimoto, J. G.: Huang, D.	Optical coherence tomography angiography of optic disc perfusion in glaucoma	Ophthalmology	121	7		http://dx.doi.org/10.1016/j.ophtha.2014.01.021	R	(1) Irrelevant studies
752	2017	Bochicchio, S.: Pellegrini, M.: Carsana, C.: Dipinto, A.: Weiszberger, E.: Bianchi, C. D.: Meli, R.: Cigada, M. V.: Pecis, M.: Santus, P.: Giani, A.: Staurenghi, G.	Optical coherence tomography angiography of optic disc in patients with obstructive sleep apnea sindrome	Investigative Ophthalmology and Visual Science	58	8	2017 Annual Meeting of the Association for Research in Vision and Ophthalmology, ARVO 2017. United States.		R	(1) Irrelevant studies
753	2019	Toshev, A. P.: Schuster, A. K. G.: Ul Hassan, S. N.: Pfeiffer, N.: Hoffmann, E. M.	Optical Coherence Tomography Angiography of Optic Disc in Eyes with Primary Open-Angle Glaucoma and Normal-Tension Glaucoma	Journal of Glaucoma	28	3		http://dx.doi.org/10.1097/IJG.0000000000001184	R	(1) Irrelevant studies
754	2019	Yip, V. C. H.: Wong, H. T.: Yong, V. K. Y.: Lim, B. A.: Hee, O. K.: Cheng, J.: Fu, H.: Lim, C.: Tay, E. L. T.: Loo-Valdez, R. G.: Teo, H. Y.: Lim Ph, A.: Yip, L. W. L.	Optical Coherence Tomography Angiography of Optic Disc and Macula Vessel Density in Glaucoma and Healthy Eyes	Journal of Glaucoma	28	1		http://dx.doi.org/10.1097/IJG.0000000000001125	R	(1) Irrelevant studies
755	2018	Deegan, A. J.: Talebi-Liasi, F.: Song, S.: Li, Y.: Xu, J.: Men, S.: Shinohara, M. M.: Flowers, M. E.: Lee, S. J.: Wang, R. K.	Optical coherence tomography angiography of normal skin and inflammatory dermatologic conditions	Lasers in Surgery and Medicine	50	3		http://dx.doi.org/10.1002/lsm.22788	R	(1) Irrelevant studies
756	2016	Roisman, L.: Rosenfeld, P. J.	Optical Coherence Tomography Angiography of Macular Telangiectasia Type 2	Developments in ophthalmology	56			http://dx.doi.org/10.1159/000442807	R	(1) Irrelevant studies
757	2017	Sellam, Alexandre: Coscas, Florence: Lumbroso-Le Rouic, Livia: Dendale, Remi: Lupidi, Marco: Coscas, Gabriel: Desjardins, Laurence: Cassoux, Nathalie	Optical Coherence Tomography Angiography of Macular Features After Proton Beam Radiotherapy for Small Choroidal Melanoma	American journal of ophthalmology	181			https://dx.doi.org/10.1016/j.ajo.2017.06.008	R	(1) Irrelevant studies
758	2019	Mahdjoubi, A.: Haouas, M.: Caliot, J.: Jaillant, R.: Idlefqih, W.: Amari, F. Z.: Chahed, S.	Optical Coherence Tomography Angiography of Macula in Chronic Anterior Ischaemic Optic Neuropathy Associated with Giant Cell Arteritis	Neuro-Ophthalmology	43	3		http://dx.doi.org/10.1080/01658107.2018.1488175	R	(1) Irrelevant studies
759	2018	Xu, D.: Davila, J. P.: Rahimi, M.: Rebhun, C.: Yasin Alibhai, A.: Waheed, N. K.: Sarraf, D.	Optical coherence tomography angiography of long-term progression of type 1 neovascularization in age-related macular degeneration	Investigative Ophthalmology and Visual Science	59	9	2018 Annual Meeting of the Association for Research in Vision and Ophthalmology, ARVO 2018. United States.		R	(1) Irrelevant studies
760	2018	Giocanti-Auregan, Audrey: Gaudric, Alain: Buffon, Frederique: Mine, Manuele: Delahaye-Mazza, Corinne: Cohen, Salomon Y.: Erginay, Ali: Chabriat, Hugues: Lasserve, Elisabeth Tournier: Krivosic, Valerie	Optical Coherence Tomography Angiography of Familial Retinal Arteriolar Tortuosity	Ophthalmic surgery, lasers & imaging retina	49	6		https://dx.doi.org/10.3928/23258160-20180601-03	R	(1) Irrelevant studies
761	2016	Waheed, N. K.: Moult, E. M.: Fujimoto, J. G.: Rosenfeld, P. J.	Optical Coherence Tomography Angiography of Dry Age-Related Macular Degeneration	Developments in ophthalmology	56			http://dx.doi.org/10.1159/000442784	R	(1) Irrelevant studies
762	2015	Matsunaga, D. R.: Yi, J. J.: De Koo, L. O.: Ameri, H.: Puliafito, C. A.: Kashani, A. H.	Optical coherence tomography angiography of diabetic retinopathy in human subjects	Ophthalmic Surgery Lasers and Imaging Retina	46	8		http://dx.doi.org/10.3928/23258160-20150909-03	R	(1) Irrelevant studies
763	2017	Chien, Jason L.: Sioufi, Kareem: Shields, Carol L.	Optical Coherence Tomography Angiography of Conjunctival Racemose Hemangioma	Ophthalmology	124	4		https://dx.doi.org/10.1016/j.ophtha.2016.09.016	R	(1) Irrelevant studies
764	2016	Patel, R. C.: Gao, S. S.: Zhang, M.: Alabduljalil, T.: Al-Qahtani, A.: Weleber, R. G.: Yang, P.: Jia, Y.: Huang, D.: Pennesi, M. E.	Optical coherence tomography angiography of choroidal neovascularization in four inherited retinal dystrophies	Retina	36	12		http://dx.doi.org/10.1097/IAE.0000000000001159	R	(1) Irrelevant studies
765	2016	Yee, H. Y.: Keane, P. A.: Ho, S. L.: Agrawal, R.	Optical Coherence Tomography Angiography of Choroidal Neovascularization Associated with Tuberculous Serpiginous-like Choroiditis	Ocular Immunology and Inflammation	24	6		http://dx.doi.org/10.3109/09273948.2015.1109669	R	(1) Irrelevant studies
766	2017	Zahid, S.: Chen, K. C.: Jung, J. J.: Balaratnasingam, C.: Ghadiali, Q.: Sorenson, J.: Rofagha, S.: Freund, K. B.: Yannuzzi, L. A.	OPTICAL COHERENCE TOMOGRAPHY ANGIOGRAPHY of CHORIORETINAL LESIONS DUE to IDIOPATHIC MULTIFOCAL CHOROIDITIS	Retina	37	8		http://dx.doi.org/10.1097/IAE.0000000000001381	R	(1) Irrelevant studies
767	2016	Novais, E. A.: Roisman, L.: De Oliveira, P. R. C.: Louzada, R. N.: Cole, E. D.: Lane, M.: Filho, M. B.: Romano, A.: De Oliveira Dias, J. R.: Regatieri, C. V.: Chow, D.: Belfort, R.: Rosenfeld, P.: Waheed, N. K.: Ferrara, D.: Duker, J. S.	Optical coherence tomography angiography of chorioretinal diseases	Ophthalmic Surgery Lasers and Imaging Retina	47	9		http://dx.doi.org/10.3928/23258160-20160901-09	R	(1) Irrelevant studies
768	2018	Yang, J.: Zhang, C.: Chen, Y.: Zhang, X.: Chen, H.	Optical coherence tomography angiography of choriocapillary in diabetic choroidopathy	Investigative Ophthalmology and Visual Science	59	9	2018 Annual Meeting of the Association for Research in Vision and Ophthalmology, ARVO 2018. United States.		R	(1) Irrelevant studies
769	2018	Takayama, K.: Ito, Y.: Kaneko, H.: Kataoka, K.: Iwase, T.: Tsunekawa, T.: Shimizu, H.: Suzumura, A.: Akahori, T.: Terasaki, H.	Optical coherence tomography angiography of choriocapillaris: Normative macular choriocapillaris vasculature and novel classification of early-stage systemic hypertensive changes: A cross-sectional study	Investigative Ophthalmology and Visual Science	59	9	2018 Annual Meeting of the Association for Research in Vision and Ophthalmology, ARVO 2018. United States.		R	(1) Irrelevant studies
770	2017	Phasukkijwatana, N.: Iafe, N.: Sarraf, D.	Optical coherence tomography angiography of A29 birdshot chorioretinopathy complicated by retinal neovascularization	Retinal Cases and Brief Reports	11	Supplement 1		http://dx.doi.org/10.1097/ICB.0000000000000418	R	(1) Irrelevant studies
771	2019	Fard, M. A.: Yadegari, S.: Ghahvechian, H.: Moghimi, S.: Soltani-Moghaddam, R.: Subramanian, P. S.	Optical Coherence Tomography Angiography of a Pale Optic Disc in Demyelinating Optic Neuritis and Ischemic Optic Neuropathy	Journal of neuro-ophthalmology : the official journal of the North American Neuro-Ophthalmology Society	39	3		http://dx.doi.org/10.1097/WNO.0000000000000775	R	(1) Irrelevant studies
772	2017	Hwang, C. K.: Kolomeyer, A. M.: Brucker, A. J.	Optical Coherence Tomography Angiography of a Central Retinal Artery Occlusion Before and After Anterior Chamber Paracentesis	Ophthalmology	124	5		http://dx.doi.org/10.1016/j.ophtha.2016.10.030	R	(1) Irrelevant studies
773	2017	Mastropasqua, R.: Toto, L.: Di Antonio, L.: Borrelli, E.: Senatore, A.: Di Nicola, M.: Di Martino, G.: Ciancaglini, M.: Carpineto, P.	Optical coherence tomography angiography microvascular findings in macular edema due to central and branch retinal vein occlusions	Scientific reports	7			http://dx.doi.org/10.1038/srep40763	R	(1) Irrelevant studies
774	2017	Triolo, G.: Rabiolo, A.: Shemonski, N. D.: Fard, A.: Di Matteo, F.: Sacconi, R.: Bettin, P.: Magazzeni, S.: Querques, G.: Vazquez, L. E.: Barboni, P.: Bandello, F.	Optical coherence tomography angiography macular and peripapillary vessel perfusion density in healthy subjects, glaucoma suspects, and glaucoma patients	Investigative Ophthalmology and Visual Science	58	13		http://dx.doi.org/10.1167/iovs.17-22865	R	(1) Irrelevant studies
775	2018	Liang, J.: Li, Y.: Xia, W.: Jun, T.: Zhuang, X.	Optical coherence tomography angiography is a novel technique for hypertensive microvascular rarefaction detection	Journal of the American College of Cardiology	71	11 Supplement 1	67th Annual Scientific Session of the American College of Cardiology and i2 Summit: Innovation in Intervention, ACC.18. United States.	http://dx.doi.org/10.1016/S0735-1097%2818%2932355-6	R	(1) Irrelevant studies
776	2019	Feucht, N.: Maier, M.: Lepennetier, G.: Pettenkofer, M.: Wetzlmair, C.: Daltrozzo, T.: Scherm, P.: Zimmer, C.: Hoshi, M. M.: Hemmer, B.: Korn, T.: Knier, B.	Optical coherence tomography angiography indicates associations of the retinal vascular network and disease activity in multiple sclerosis	Multiple Sclerosis Journal	25	2		http://dx.doi.org/10.1177/1352458517750009	R	(1) Irrelevant studies
777	2019	Lee, L. C.: Huang, K. H.: Chen, Y. H.: Lin, H. T.: Hsu, C. C.: Tai, M. C.: Liang, C. M.: Chen, J. T.: Chen, C. L.	Optical coherence tomography angiography in unilateral multifocal choroiditis and panuveitis: A case report	Medicine	98	4		http://dx.doi.org/10.1097/MD.0000000000014259	R	(1) Irrelevant studies
778	2017	Gemenetzi, M. K.: Eleftheriadou, M.: Dubis, A.: Esposti, S. D.: Ali, Z.: Hanumunthadu, D.: Balaskas, K.: Patel, P. J.	Optical coherence tomography angiography in treated neovascular age related macular degeneration	Investigative Ophthalmology and Visual Science	58	8	2017 Annual Meeting of the Association for Research in Vision and Ophthalmology, ARVO 2017. United States.		R	(1) Irrelevant studies
779	2018	Schneider, E. W.: Fowler, S. C.	Optical coherence tomography angiography in the management of age-related macular degeneration	Current Opinion in Ophthalmology	29	3		http://dx.doi.org/10.1097/ICU.0000000000000469	R	(1) Irrelevant studies
780	2016	Shaimov, T.: Panova, I.: Shaimova, V.	Optical coherence tomography angiography in the evaluation of the effectiveness of anti-VEGF therapy in neovascular age-related macular degeneration	Ophthalmic Research	56	Supplement 1	16th ESASO Retina Academy. Portugal.	http://dx.doi.org/10.1159/000446561	R	(1) Irrelevant studies
781	2017	Corbelli, E.: Sacconi, R.: Rabiolo, A.: Mercuri, S.: Carnevali, A.: Querques, L.: Bandello, F.: Querques, G.	Optical coherence tomography angiography in the evaluation of geographic atrophy area extension	Investigative Ophthalmology and Visual Science	58	12		http://dx.doi.org/10.1167/iovs.17-22508	R	(1) Irrelevant studies
782	2019	Reich, M.: Glatz, A.: Cakir, B.: Boehringer, D.: Lagreze, W.: Agostini, H.: Lange, C.	Optical coherence tomography angiography in stargardt disease	Investigative Ophthalmology and Visual Science	60	9	2019 Annual Meeting Association for Research in Vision and Ophthalmology, ARVO 2019. Canada.		R	(1) Irrelevant studies
783	2016	Glacet-Bernard, A.: Sellam, A.: Coscas, F.: Coscas, G.: Souied, E. H.	Optical coherence tomography angiography in retinal vein occlusion treated with dexamethasone implant: A new test for follow-up evaluation	European Journal of Ophthalmology	26	5		http://dx.doi.org/10.5301/ejo.5000829	R	(1) Irrelevant studies
784	2017	Rolle, T.: Dallorto, L.: Tavassoli, M.: Nuzzi, R.	Optical coherence tomography angiography in preperimetric and glaucomatous eyes	Investigative Ophthalmology and Visual Science	58	8	2017 Annual Meeting of the Association for Research in Vision and Ophthalmology, ARVO 2017. United States.		R	(1) Irrelevant studies
785	2019	Van De Kreeke, J. A.: Nguyen, H. T.: Konijnenberg, E.: Tomassen, J.: Den Braber, A.: Ten Kate, M.: Yaqub, M.: Van Berckel, B.: Lammertsma, A. A.: Boomsma, D. I.: Tan, S. H.: Verbraak, F.: Visser, P. J.	Optical coherence tomography angiography in preclinical Alzheimer's disease	British Journal of Ophthalmology				http://dx.doi.org/10.1136/bjophthalmol-2019-314127	I
786	2017	Cennamo, Gilda: Montorio, Daniela: Velotti, Nunzio: Sparnelli, Federica: Reibaldi, Michele: Cennamo, Giovanni	Optical coherence tomography angiography in pre-perimetric open-angle glaucoma	Graefe's archive for clinical and experimental ophthalmology = Albrecht von Graefes Archiv fur klinische und experimentelle Ophthalmologie	255	9		https://dx.doi.org/10.1007/s00417-017-3709-7	R	(1) Irrelevant studies
787	2018	Van Stavern, G.: Apte, R.: Kung, N.: O'Bryhim, B.: Coble, D.	Optical coherence tomography angiography in pre-clinical Alzheimer's disease	Neurology	90	15 Supplement 1	70th Annual Meeting of the American Academy of Neurology, AAN 2018. United States.		R	(6) conference presentations
788	2018	Tiftikcioglu, B. I.: Emre, S.: Idiman, F.: Idiman, E.	Optical coherence tomography angiography in patients with neuromyelitis optica spectrum disorders or relapsing remitting multiple sclerosis	Multiple Sclerosis Journal	24	2 Supplement	34th Congress of the European Committee for Treatment and Research in Multiple Sclerosis, ECTRIMS 2018. Germany.	http://dx.doi.org/10.1177/1352458518798591	R	(1) Irrelevant studies
789	2017	Marvasti, A.: Camp, A.: Yarmohammadi, A.: Belghith, A.: Zangwill, L. M.: Medeiros, F.: Weinreb, R. N.	Optical coherence tomography angiography in patients with focal, diffuse, and sclerotic glaucomatous optic discs	Investigative Ophthalmology and Visual Science	58	8	2017 Annual Meeting of the Association for Research in Vision and Ophthalmology, ARVO 2017. United States.		R	(1) Irrelevant studies
790	2017	Michalska-Malecka, Katarzyna: Heinke Knudsen, Anna	Optical coherence tomography angiography in patients with diabetic retinopathy treated with anti-VEGF intravitreal injections: Case report	Medicine	96	45		https://dx.doi.org/10.1097/MD.0000000000008379	R	(1) Irrelevant studies
791	2017	Khairallah, M.: Abroug, N.: Khochtali, S.: Mahmoud, A.: Jelliti, B.: Coscas, G.: Lupidi, M.: Kahloun, R.: Ben Yahia, S.	Optical coherence tomography angiography in patients with behcet uveitis	Retina	37	9		http://dx.doi.org/10.1097/IAE.0000000000001418	R	(1) Irrelevant studies
792	2016	Casalino, G.: Williams, M.: McAvoy, C.: Bandello, F.: Chakravarthy, U.	Optical coherence tomography angiography in paracentral acute middle maculopathy secondary to central retinal vein occlusion	Eye (Basingstoke)	30	6		http://dx.doi.org/10.1038/eye.2016.57	R	(1) Irrelevant studies
793	2019	Fard, M. A.: Sahraiyan, A.: Jalili, J.: Hejazi, M.: Suwan, Y.: Ritch, R.: Subramanian, P. S.	Optical coherence tomography angiography in papilledema compared with pseudopapilledema	Investigative Ophthalmology and Visual Science	60	1		http://dx.doi.org/10.1167/iovs.18-25453	R	(1) Irrelevant studies
794	2019	Cennamo, G.: Montorio, D.: Solari, D.: D'Andrea, L.: Morra, V. B.: Tranfa, F.	Optical coherence tomography angiography in optic nerve sheath meningioma	Interdisciplinary Neurosurgery: Advanced Techniques and Case Management	17			http://dx.doi.org/10.1016/j.inat.2019.04.017	R	(1) Irrelevant studies
795	2017	Ben Abderrahim, K.: Zina, S.: Ksiaa, I.: Jelliti, B.: Khairallah, M.	Optical coherence tomography angiography in occlusive retinal vasculitis	Acta Ophthalmologica	95	Supplement 259	22nd European Association for Vision and Eye Research Conference, EVER 2017. France.	http://dx.doi.org/10.1111/j.1755-3768.2017.01183	R	(1) Irrelevant studies
796	2017	Mayes, E. W.: Cole, E. D.: Dang, S.: Novais, E. A.: Vuong, L.: Mendoza-Santiesteban, C.: Duker, J. S.: Hedges, T. R.	Optical coherence tomography angiography in nonarteritic anterior ischemic optic neuropathy	Journal of Neuro-Ophthalmology	37	4		http://dx.doi.org/10.1097/WNO.0000000000000493	R	(1) Irrelevant studies
797	2019	Criscuolo, C.: Cennamo, G.: Lanzillo, R.: Montorio, D.: Lamberti, A.: Moccia, M.: Carotenuto, A.: Salvatore, E.: Brescia Morra, V.	Optical coherence tomography angiography in mild cognitive impairment	European Journal of Neurology	26	Supplement 1	5th Congress of the European Academy of Neurology, EAN 2019. Norway.	http://dx.doi.org/10.1111/ene.14019	R	(6) conference presentations
798	2017	Takayama, Kei: Ito, Yasuki: Kaneko, Hiroki: Kataoka, Keiko: Ra, Eimei: Terasaki, Hiroko	Optical coherence tomography angiography in leber hereditary optic neuropathy	Acta ophthalmologica	95	4		https://dx.doi.org/10.1111/aos.13244	R	(1) Irrelevant studies
799	2016	De Rojas, J. O.: Rasool, N.: Chen, R. W. S.: Horowitz, J.: Odel, J. G.	Optical coherence tomography angiography in Leber hereditary optic neuropathy	Neurology	87	19		http://dx.doi.org/10.1212/WNL.0000000000003313	R	(1) Irrelevant studies
800	2018	Wintergerst, M. W. M.: Pfau, M.: Muller, P. L.: Berger, M.: de Sisternes, L.: Holz, F. G.: Finger, R. P.	Optical Coherence Tomography Angiography in Intermediate Uveitis	American Journal of Ophthalmology	194			http://dx.doi.org/10.1016/j.ajo.2018.06.023	R	(1) Irrelevant studies
801	2018	Van Melkebeke, L.: Barbosa-Breda, J.: Huygens, M.: Stalmans, I.	Optical Coherence Tomography Angiography in Glaucoma: A Review	Ophthalmic Research	60	3		http://dx.doi.org/10.1159/000488495	R	(1) Irrelevant studies
802	2016	Werner, J. U.: Enders, C.: Lang, G. K.: Lang, G. E.	Optical coherence tomography angiography in glaucoma	Investigative Ophthalmology and Visual Science	57	12	2016 Annual Meeting of the Association for Research in Vision and Ophthalmology, ARVO 2016. United States.		R	(1) Irrelevant studies
803	2017	Ma, J.: Nesper, P. L.: Anchala, A.: Fawzi, A. A.	Optical coherence tomography angiography in glaucoma	Investigative Ophthalmology and Visual Science	58	8	2017 Annual Meeting of the Association for Research in Vision and Ophthalmology, ARVO 2017. United States.		R	(1) Irrelevant studies
804	2019	Bojikian, K. D.: Chen, P. P.: Wen, J. C.	Optical coherence tomography angiography in glaucoma	Current Opinion in Ophthalmology	30	2		http://dx.doi.org/10.1097/ICU.0000000000000554	R	(1) Irrelevant studies
805	2018	Sacconi, R.: Corbelli, E.: Carnevali, A.: Querques, L.: Bandello, F.: Querques, G.	OPTICAL COHERENCE TOMOGRAPHY ANGIOGRAPHY IN GEOGRAPHIC ATROPHY	Retina (Philadelphia, Pa.)	38	12		http://dx.doi.org/10.1097/IAE.0000000000001873	R	(1) Irrelevant studies
806	2018	Chen, C.: Liu, C.: Wang, Z.: Sun, L.: Zhao, X.: Li, S.: Luo, X.: Zhang, A.: Chong, V.: Lu, L.: Ding, X.	Optical coherence tomography angiography in familial exudative vitreoretinopathy: Clinical features and phenotype-genotype correlation	Investigative Ophthalmology and Visual Science	59	15		http://dx.doi.org/10.1167/iovs.18-25377	R	(1) Irrelevant studies
807	2018	Uchida, A.: Manjunath, D.: Singh, R. P.: Rachitskaya, A. V.: Kaiser, P. K.: Srivastava, S. K.: Reese, J. L.: Ehlers, J. P.	Optical Coherence Tomography Angiography in Eyes with Indeterminate Choroidal Neovascularization: Results from the AVATAR Study	Ophthalmology Retina	2	11		http://dx.doi.org/10.1016/j.oret.2018.04.007	R	(1) Irrelevant studies
808	2018	Cicinelli, Maria Vittoria: Rabiolo, Alessandro: Sacconi, Riccardo: Carnevali, Adriano: Querques, Lea: Bandello, Francesco: Querques, Giuseppe	Optical coherence tomography angiography in dry age-related macular degeneration	Survey of ophthalmology	63	2		https://dx.doi.org/10.1016/j.survophthal.2017.06.005	R	(1) Irrelevant studies
809	2015	Ishibazawa, A.: Nagaoka, T.: Takahashi, A.: Omae, T.: Tani, T.: Sogawa, K.: Yokota, H.: Yoshida, A.	Optical coherence tomography angiography in diabetic retinopathy: A prospective pilot study	American Journal of Ophthalmology	160	1		http://dx.doi.org/10.1016/j.ajo.2015.04.021	R	(1) Irrelevant studies
810	2016	Lee, J.: Rosen, R.	Optical Coherence Tomography Angiography in Diabetes	Current Diabetes Reports	16	12		http://dx.doi.org/10.1007/s11892-016-0811-x	R	(1) Irrelevant studies
811	2019	Montorio, D.: Breve, M. A.: Morra, V. B.: Cennamo, G.	Optical coherence tomography angiography in contractile morning glory syndrome	European Journal of Ophthalmology				http://dx.doi.org/10.1177/1120672119864010	R	(1) Irrelevant studies
812	2017	De Oliveira, P. R. C.: Berger, A. R.: Chow, D. R.	Optical coherence tomography angiography in chorioretinal disorders	Canadian Journal of Ophthalmology	52	1		http://dx.doi.org/10.1016/j.jcjo.2016.07.015	R	(1) Irrelevant studies
813	2016	De Salles, M. C.: Kvanta, A.: Amren, U.: Epstein, D.	Optical coherence tomography angiography in central retinal vein occlusion: Correlation between the foveal avascular zone and visual acuity	Investigative Ophthalmology and Visual Science	57	9		http://dx.doi.org/10.1167/iovs.15-18819	R	(1) Irrelevant studies
814	2018	Den Haan, J.: Van de Kreeke, A.: De Boer, J.: Bouwman, F.: Verbraak, F. D.	Optical coherence tomography angiography in amyloid proven Alzheimer's disease; a non-invasive biomarker?	Investigative Ophthalmology and Visual Science	59	9	2018 Annual Meeting of the Association for Research in Vision and Ophthalmology, ARVO 2018. United States.		R	(6) conference presentations
815	2019	Kaur, S.: Singh, S. R.: Katoch, D.: Dogra, M. R.: Sukhija, J.	Optical coherence tomography angiography in amblyopia	Ophthalmic Surgery Lasers and Imaging Retina	50	11		http://dx.doi.org/10.3928/23258160-20191031-17	R	(1) Irrelevant studies
816	2017	Sharma, Sourabh: Ang, Marcus: Najjar, Raymond P.: Sng, Chelvin: Cheung, Carol Y.: Rukmini, Annadata V.: Schmetterer, Leopold: Milea, Dan	Optical coherence tomography angiography in acute non-arteritic anterior ischaemic optic neuropathy	The British journal of ophthalmology	101	8		https://dx.doi.org/10.1136/bjophthalmol-2016-309245	R	(1) Irrelevant studies
817	2017	Balducci, N.: Morara, M.: Veronese, C.: Barboni, P.: Casadei, N. L.: Savini, G.: Parisi, V.: Sadun, A. A.: Ciardella, A.	Optical coherence tomography angiography in acute arteritic and non-arteritic anterior ischemic optic neuropathy	Graefe's Archive for Clinical and Experimental Ophthalmology	255	11		http://dx.doi.org/10.1007/s00417-017-3774-y	R	(1) Irrelevant studies
818	2016	Higashiyama, T.: Ichiyama, Y.: Muraki, S.: Nishida, Y.: Ohji, M.	Optical Coherence Tomography Angiography in a Patient with Optic Atrophy After Non-arteritic Anterior Ischaemic Optic Neuropathy	Neuro-Ophthalmology	40	3		http://dx.doi.org/10.3109/01658107.2016.1162174	R	(1) Irrelevant studies
819	2016	Allegrini, D.: Montesano, G.: Pece, A.	Optical coherence tomography angiography in a normal iris	Ophthalmic Surgery Lasers and Imaging Retina	47	12		http://dx.doi.org/10.3928/23258160-20161130-08	R	(1) Irrelevant studies
820	2019	Majcher, C.: Trevino, R.	Optical coherence tomography angiography imaging of subretinal neovascularization in macular telangiectasia type 2: A case report	Investigative Ophthalmology and Visual Science	60	11	2019 Imaging in the Eye Conference. Canada.		R	(1) Irrelevant studies
821	2019	Woetzel, A. K.: Lauermann, J. L.: Kreitz, K.: Alnawaiseh, M.: Clemens, C. R.: Eter, N.: Alten, F.	Optical coherence tomography angiography image quality assessment at varying retinal expertise levels	Journal of Current Ophthalmology	31	2		http://dx.doi.org/10.1016/j.joco.2018.12.002	R	(1) Irrelevant studies
822	2019	Devarajan, K.: Sim, R.: Chua, J.: Wong, C. W.: Matsumura, S.: Htoon, H. M.: Schmetterer, L.: Saw, S. M.: Ang, M.	Optical coherence tomography angiography for the assessment of choroidal vasculature in high myopia	British Journal of Ophthalmology				http://dx.doi.org/10.1136/bjophthalmol-2019-314769	R	(1) Irrelevant studies
823	2018	Bulut, M.: Akidan, M.: Gozkaya, O.: Erol, M. K.: Cengiz, A.: Cay, H. F.	Optical coherence tomography angiography for screening of hydroxychloroquine-induced retinal alterations	Graefe's Archive for Clinical and Experimental Ophthalmology				http://dx.doi.org/10.1007/s00417-018-4117-3	R	(1) Irrelevant studies
824	2019	Um, T.: Seo, E. J.: Kim, Y. J.: Yoon, Y. H.	Optical coherence tomography angiography findings of type 1 diabetic patients with diabetic retinopathy, in comparison with type 2 patients	Graefe's Archive for Clinical and Experimental Ophthalmology				http://dx.doi.org/10.1007/s00417-019-04517-6	R	(1) Irrelevant studies
825	2018	Li, Z.: Alzogool, M.: Xiao, J.: Zhang, S.: Zeng, P.: Lan, Y.	Optical coherence tomography angiography findings of neurovascular changes in type 2 diabetes mellitus patients without clinical diabetic retinopathy	Acta Diabetologica	55	10		http://dx.doi.org/10.1007/s00592-018-1202-3	R	(1) Irrelevant studies
826	2019	Sioufi, K.: Say, E. A. T.: Ferenczy, S. C.: Leahey, A. M.: Shields, C. L.	OPTICAL COHERENCE TOMOGRAPHY ANGIOGRAPHY FINDINGS OF DEEP CAPILLARY PLEXUS MICROISCHEMIA AFTER INTRAVENOUS CHEMOTHERAPY FOR RETINOBLASTOMA	Retina (Philadelphia, Pa.)	39	2		http://dx.doi.org/10.1097/IAE.0000000000001973	R	(1) Irrelevant studies
827	2018	Mastropasqua, R.: Toto, L.: Senatore, A.: D'Uffizi, A.: Neri, P.: Mariotti, C.: Maccarone, M. T.: Di Antonio, L.	Optical coherence tomography angiography findings in Susac's syndrome: a case report	International Ophthalmology	38	4		http://dx.doi.org/10.1007/s10792-017-0653-9	R	(3) single-case reports
828	2017	Todorich, B.: Williams, G. A.: Faia, L. J.	Optical Coherence Tomography Angiography Findings in Susac Syndrome	Ophthalmology Retina	1	2		http://dx.doi.org/10.1016/j.oret.2016.08.010	R	(3) single-case reports
829	2019	Shin, J. H.: Jung, J. H.	Optical Coherence Tomography Angiography Findings in Superior Segmental Optic Nerve Hypoplasia	Journal of Neuro-Ophthalmology	39	1		http://dx.doi.org/10.1097/WNO.0000000000000727	R	(1) Irrelevant studies
830	2017	Mastropasqua, R.: Toto, L.: Borrelli, E.: Di Antonio, L.: Mattei, P. A.: Senatore, A.: Di Nicola, M.: Mariotti, C.	Optical coherence tomography angiography findings in stargardt disease	PLoS ONE	12	2		http://dx.doi.org/10.1371/journal.pone.0170343	R	(1) Irrelevant studies
831	2018	Kim, E. S.: Kim, J. M.: Noh, S. R.: Kim, K.: Bae, K.: Yu, S. Y.	Optical coherence tomography angiography findings in retinal vein occlusion treated with anti-vascular endothelial growth factor	Investigative Ophthalmology and Visual Science	59	9	2018 Annual Meeting of the Association for Research in Vision and Ophthalmology, ARVO 2018. United States.		R	(1) Irrelevant studies
832	2019	Ciloglu, E.: Okcu, N. T.: Dogan, N. C.	Optical coherence tomography angiography findings in preeclampsia	Eye (Basingstoke)	33	12		http://dx.doi.org/10.1038/s41433-019-0531-y	R	(1) Irrelevant studies
833	2019	Raafat, K. A.: Allam, R. S. H. M.: Medhat, B. M.	OPTICAL COHERENCE TOMOGRAPHY ANGIOGRAPHY FINDINGS IN PATIENTS WITH NONOCULAR BEHCET DISEASE	Retina (Philadelphia, Pa.)	39	8		http://dx.doi.org/10.1097/IAE.0000000000002177	R	(1) Irrelevant studies
834	2018	Baur, J.: Al-Sheikh, M.: Barthelmes, D.: Nowak, A.: Zweifel, S. A.: Boni, C.	Optical Coherence Tomography Angiography findings in patients with Fabry's disease	Investigative Ophthalmology and Visual Science	59	9	2018 Annual Meeting of the Association for Research in Vision and Ophthalmology, ARVO 2018. United States.		R	(6) conference presentations
835	2019	Cennamo, G.: Di Maio, L. G.: Montorio, D.: Tranfa, F.: Russo, C.: Pontillo, G.: Cocozza, S.: Esposito, R.: Risi, T. D.: Imbriaco, M.: Spinelli, L.: Riccio, E.: Pisani, A.	Optical coherence tomography angiography findings in fabry disease	Journal of Clinical Medicine	8	4		http://dx.doi.org/10.3390/jcm8040528	I
836	2017	Veritti, D.: Sarao, V.: Francescutti, L.: Rota, N.: Loewenstein, A.: Borrelli, E.: Sadda, S. R.: Lanzetta, P.	Optical coherence tomography angiography findings in diabetic retinopathy	Expert Review of Ophthalmology	12	6		http://dx.doi.org/10.1080/17469899.2017.1395698	R	(1) Irrelevant studies
837	2019	Pellegrini, F.: Prosdocimo, G.: Papayannis, A.: Cirone, D.	Optical Coherence Tomography Angiography Findings in Deficiency Optic Neuropathy	Neuro-Ophthalmology	43	6		http://dx.doi.org/10.1080/01658107.2018.1523196	R	(1) Irrelevant studies
838	2019	Accorinti, M.: Gilardi, M.: De Geronimo, D.: Iannetti, L.: Giannini, D.: Parravano, M.	Optical Coherence Tomography Angiography Findings in Active and Inactive Ocular Behcet Disease	Ocular Immunology and Inflammation				http://dx.doi.org/10.1080/09273948.2019.1612452	R	(1) Irrelevant studies
839	2019	Shanmugam, M.: Konana, V. K.: Ramanjulu, R.: Divyansh Mishra, K. C.: Sagar, P.: Kumar, D.	Optical coherence tomography angiography features of retinitis post-rickettsial fever	Indian journal of ophthalmology	67	2		http://dx.doi.org/10.4103/ijo.IJO_799_18	R	(1) Irrelevant studies
840	2016	Agarwal, A.: Aggarwal, K.: Deokar, A.: Mandadi, S. K. R.: Singh, S. R.: Singh, R.: Sharma, A.: Bansal, R.: Gupta, V.	Optical Coherence Tomography Angiography Features of Paradoxical Worsening in Tubercular Multifocal Serpiginoid Choroiditis	Ocular Immunology and Inflammation	24	6		http://dx.doi.org/10.1080/09273948.2016.1207785	R	(1) Irrelevant studies
841	2017	Chien, Jason L.: Sioufi, Kareem: Ferenczy, Sandor: Say, Emil Anthony T.: Shields, Carol L.	Optical Coherence Tomography Angiography Features of Iris Racemose Hemangioma in 4 Cases	JAMA ophthalmology	135	10		https://dx.doi.org/10.1001/jamaophthalmol.2017.3390	R	(1) Irrelevant studies
842	2017	Del Turco, C.: Rabiolo, A.: Carnevali, A.: La Spina, C.: Bettin, P.: Querques, G.: Bandello, F.	Optical coherence tomography angiography features of chorioretinal folds: A case series	European Journal of Ophthalmology	27	2		http://dx.doi.org/10.5301/ejo.5000872	R	(1) Irrelevant studies
843	2017	Aggarwal, K.: Agarwal, A.: Katoch, D.: Sharma, M.: Gupta, V.	Optical coherence tomography angiography features of acute macular neuroretinopathy in dengue fever	Indian journal of ophthalmology	65	11		http://dx.doi.org/10.4103/ijo.IJO_485_17	R	(1) Irrelevant studies
844	2019	Lanzillo, R.: Moccia, M.: Criscuolo, C.: Cennamo, G.	Optical coherence tomography angiography detects retinal vascular alterations in different phases of multiple sclerosis	Multiple Sclerosis Journal	25	2		http://dx.doi.org/10.1177/1352458518768060	R	(1) Irrelevant studies
845	2018	Gil, P.: Raimundo, M.: Marques, J. P.: Povoa, J.: Silva, R.	Optical coherence tomography angiography characterization of acute and late stage Purtscher retinopathy	European Journal of Ophthalmology	28	4		http://dx.doi.org/10.1177/1120672118769788	R	(1) Irrelevant studies
846	2016	Wang, H.: Chen, F.: Cao, H.	Optical coherence tomography angiography characteristics of fovea in residual subfoveal perfluorocarbon liquid eye	Ophthalmic Surgery Lasers and Imaging Retina	47	11		http://dx.doi.org/10.3928/23258160-20161031-13	R	(1) Irrelevant studies
847	2017	Durrani, A.: Patel, S.	Optical coherence tomography angiography characteristics of eyes in patients with history of diabetes mellitus or hypertension and absence of retinopathy on clinical examination	Investigative Ophthalmology and Visual Science	58	8	2017 Annual Meeting of the Association for Research in Vision and Ophthalmology, ARVO 2017. United States.		R	(1) Irrelevant studies
848	2019	Thompson, I. A.: Durrani, A. K.: Patel, S.	Optical coherence tomography angiography characteristics in diabetic patients without clinical diabetic retinopathy	Eye (Basingstoke)	33	4		http://dx.doi.org/10.1038/s41433-018-0286-x	R	(1) Irrelevant studies
849	2017	Miere, A.: Querques, G.: Semoun, O.: Amoroso, F.: Zambrowski, O.: Chapron, T.: Capuano, V.: Souied, E. H.	Optical coherence tomography angiography changes in early type 3 neovascularization after anti-vascular endothelial growth factor treatment	Retina	37	10		http://dx.doi.org/10.1097/IAE.0000000000001447	R	(1) Irrelevant studies
850	2017	Del Porto, L.: Petzold, A.	Optical coherence tomography angiography and retinal microvascular ramification in acute macular neuroretinopathy and paracentral acute middle maculopathy	Survey of Ophthalmology	62	3		http://dx.doi.org/10.1016/j.survophthal.2016.12.001	R	(1) Irrelevant studies
851	2019	Johannesen, S. K.: Viken, J. N.: Vergmann, A. S.: Grauslund, J.	Optical coherence tomography angiography and microvascular changes in diabetic retinopathy: a systematic review	Acta Ophthalmologica	97	1		http://dx.doi.org/10.1111/aos.13859	R	(1) Irrelevant studies
852	2019	Raval, V.: Kapoor, A.: Nayak, S.: Rao, S.: Optom, B.: Das, T.	Optical coherence tomography angiography and macular vessel density analysis of cystoid macular edema in gyrate atrophy	Ophthalmic Surgery Lasers and Imaging Retina	50	7		http://dx.doi.org/10.3928/23258160-20190703-03	R	(1) Irrelevant studies
853	2017	Kato, M.: Maruko, I.: Koizumi, H.: Iida, T.	Optical coherence tomography angiography and fundus autofluorescence in the eyes with choroideremia	BMJ Case Reports	2017			http://dx.doi.org/10.1136/bcr-2016-217682	R	(1) Irrelevant studies
854	2019	Donati, S.: Maresca, A. M.: Cattaneo, J.: Grossi, A.: Mazzola, M.: Caprani, S. M.: Premoli, L.: Docchio, F.: Rizzoni, D.: Guasti, L.: Azzolini, C.	Optical coherence tomography angiography and arterial hypertension: A role in identifying subclinical microvascular damage?	European Journal of Ophthalmology				http://dx.doi.org/10.1177/1120672119880390	R	(1) Irrelevant studies
855	2017	Grossi, A.: Agostinis, M.: Moretti, S.: Tandurella, N.: Cavallaro, G.: Pierobon, V.: Tavecchia, L.: Mancuso, V.: Lippi, A.: Mongiardi, C.: Montalbetti, L.: Donati, S.: Guasti, L.: Grandi, A. M.: Maresca, A. M.	Optical coherence tomography angiography and arterial hypertension: A role in identifying early vascular damage?	Journal of Hypertension	35	Supplement 2	27th European Meeting on Hypertension and Cardiovascular Protection, ESH 2017. Italy.	http://dx.doi.org/10.1097/01.hjh.0000523746.72523.be	R	(1) Irrelevant studies
856	2017	Ghasemi Falavarjani, K.: Iafe, N. A.: Hubschman, J. P.: Tsui, I.: Sadda, S. R.: Sarraf, D.	Optical coherence tomography angiography analysis of the foveal avascular zone and macular vessel density after anti-VEGF therapy in eyes with diabetic macular edema and retinal vein occlusion	Investigative Ophthalmology and Visual Science	58	1		http://dx.doi.org/10.1167/iovs.16-20579	R	(1) Irrelevant studies
857	2017	Carnevali, A.: Sacconi, R.: Corbelli, E.: Tomasso, L.: Querques, L.: Zerbini, G.: Scorcia, V.: Bandello, F.: Querques, G.	Optical coherence tomography angiography analysis of retinal vascular plexuses and choriocapillaris in patients with type 1 diabetes without diabetic retinopathy	Acta Diabetologica	54	7		http://dx.doi.org/10.1007/s00592-017-0996-8	R	(1) Irrelevant studies
858	2019	Sorour, O. A.: Sabrosa, A. S.: Yasin Alibhai, A.: Arya, M.: Ishibazawa, A.: Witkin, A. J.: Baumal, C. R.: Duker, J. S.: Waheed, N. K.	Optical coherence tomography angiography analysis of macular vessel density before and after anti-VEGF therapy in eyes with diabetic retinopathy	International Ophthalmology	39	10		http://dx.doi.org/10.1007/s10792-019-01076-x	R	(1) Irrelevant studies
859	2018	Kim, K.: Kim, E. S.: Yu, S. Y.	Optical coherence tomography angiography analysis of foveal microvascular changes and inner retinal layer thinning in patients with diabetes	British Journal of Ophthalmology	102	9		http://dx.doi.org/10.1136/bjophthalmol-2017-311149	R	(1) Irrelevant studies
860	2018	Shin, Y. U.: Lee, D. E.: Kang, M. H.: Seong, M.: Yi, J. H.: Han, S. W.: Cho, H.	Optical coherence tomography angiography analysis of changes in the retina and the choroid after haemodialysis	Scientific reports	8	1		http://dx.doi.org/10.1038/s41598-018-35562-6	R	(1) Irrelevant studies
861	2018	Arya, M.: Rashad, R.: Sorour, O.: Moult, E. M.: Fujimoto, J. G.: Waheed, N. K.	Optical coherence tomography angiography (OCTA) flow speed mapping technology for retinal diseases	Expert Review of Medical Devices	15	12		http://dx.doi.org/10.1080/17434440.2018.1548932	R	(1) Irrelevant studies
862	2017	Chang, M.: Phasukkijwatana, N.: Pineles, S.: Rahimi, M.: Sarraf, D.: Johnston, M.: Charles, A.: Arnold, A.	Optical coherence tomography angiography (OCTA) demonstrates enlarged fovea I avascular zone and deceased macular vessel density in patients with migraine with aura	Investigative Ophthalmology and Visual Science	58	8	2017 Annual Meeting of the Association for Research in Vision and Ophthalmology, ARVO 2017. United States.		R	(1) Irrelevant studies
863	2019	Meyer, J. H.: Larsen, P. P.: Strack, C.: Harmening, W. M.: Krohne, T. U.: Holz, F. G.: Schmitz-Valckenberg, S.	Optical coherence tomography angiography (OCT-A)in an animal model of laser-induced choroidal neovascularization	Experimental Eye Research	184			http://dx.doi.org/10.1016/j.exer.2019.04.002	R	(1) Irrelevant studies
864	2019	Murro, V.: Mucciolo, D. P.: Giorgio, D.: Sodi, A.: Passerini, I.: Virgili, G.: Rizzo, S.	Optical Coherence Tomography Angiography (OCT-A) in young choroideremia (CHM) patients	Ophthalmic Genetics	40	3		http://dx.doi.org/10.1080/13816810.2019.1611880	R	(1) Irrelevant studies
865	2017	Barboni, P.: Balducci, N.: Triolo, G.: Cascavilla, M. L.: La Morgia, C.: Carbonelli, M.: Bandello, F.: Carelli, V.	Optical coherence tomography angiography (OCT-a) in leber's hereditary optic neuropathy (LHON)	Neuro-Ophthalmology	41	Supplement 1	13th Meeting of the European Neuro-Ophthalmological Society, EUNOS 2017. Hungary.	http://dx.doi.org/10.1080/01658107.2017.1353798	R	(1) Irrelevant studies
866	2016	Meyer, J.: Fang, P.: Krohne, T.: Holz, F. G.: Schmitz-Valckenberg, S.	Optical coherence tomography angiography (OCT-A) in an animal model for laser-induced choroidal neovascularization	Investigative Ophthalmology and Visual Science	57	12	2016 Annual Meeting of the Association for Research in Vision and Ophthalmology, ARVO 2016. United States.		R	(1) Irrelevant studies
867	2019	Sarunic, M.	Optical coherence tomography angiography (OCT-A) for depth resolved imaging of microcirculation	Microcirculation	26	4	11th World Congress for Microcirculation, WCM 2018. Canada.	http://dx.doi.org/10.1111/micc.12524	R	(1) Irrelevant studies
868	2016	Loba, M.: Jedrzejak, M.: Spychala, M.: Loba, J.	Optical coherence tomography angiography - Novel method to access retinal microcirculation in patients with diabetic retinopathy	Clinical Diabetology	5	3		http://dx.doi.org/10.5603/DK.2016.0013	R	(1) Irrelevant studies
869	2014	Hwang, T. S.: Jia, Y.: Flaxel, C. J.: Tan, O.: Bailey, S. T.: Wilson, D. J.: Hornegger, J.: Choi, W. J.: Fujimoto, J. G.: Huang, D.	Optical coherence tomography angiographic features of nonneovascular age-related macular degeneration	Investigative Ophthalmology and Visual Science	55	13	2014 Annual Meeting of the Association for Research in Vision and Ophthalmology, ARVO 2014. United States.		R	(1) Irrelevant studies
870	2018	Toy, B.: Mustafi, D.: Green, K. M.: Shahidzadeh, A.: Kashani, A. H.: Berry, J. L.	Optical Coherence Tomography Angiographic (OCTA) Changes in Retinal Vasculature after Episcleral Plaque Brachytherapy (EPB) for Choroidal Melanoma	Investigative Ophthalmology and Visual Science	59	9	2018 Annual Meeting of the Association for Research in Vision and Ophthalmology, ARVO 2018. United States.		R	(1) Irrelevant studies
871	2017	Marchese, A.: Parravano, M.: Rabiolo, A.: Carnevali, A.: Corbelli, E.: Cicinelli, M. V.: Battaglia Parodi, M.: Querques, L.: Bandello, F.: Querques, G.	Optical coherence tomography analysis of evolution of Bruch's membrane features in angioid streaks	Eye (Basingstoke)	31	11		http://dx.doi.org/10.1038/eye.2017.112	R	(1) Irrelevant studies
872	2016	Havla, J.: Kumpfel, T.: Schinner, R.: Spadaro, M.: Schuh, E.: Meinl, E.: Hohlfeld, R.: Outteryck, O.	Optical coherence tomography (OCT) pattern in myelinoligodendrocyte-glycoprotein (MOG) autoantibodies positive patients: Characterised by severe optic neuritis and subclinical retinal axonal degeneration	Multiple Sclerosis	22	Supplement 3	32nd Congress of the European Committee for Treatment and Research in Multiple Sclerosis, ECTRIMS 2016. United Kingdom.	http://dx.doi.org/10.1177/1352458516663081	R	(1) Irrelevant studies
873	2016	Coscas, G.: Lupidi, M.: Coscas, F.	Optical coherence tomographic angiography in diabetic macular ischemia a new step forward	JAMA Ophthalmology	134	4		http://dx.doi.org/10.1001/jamaophthalmol.2015.4821	R	(1) Irrelevant studies
874	2019	Li, Z.: Liu, S.: Chang, P.: Zhao, Y.	Optical Coherence Tomographic Angiography in Children with A History of Cataract	Investigative Ophthalmology and Visual Science	60	9	2019 Annual Meeting Association for Research in Vision and Ophthalmology, ARVO 2019. Canada.		R	(1) Irrelevant studies
875	2018	Gaier, E. D.: Gilbert, A. L.: Cestari, D. M.: Miller, J. B.	Optical coherence tomographic angiography identifies peripapillary microvascular dilation and focal non-perfusion in giant cell arteritis	British Journal of Ophthalmology	102	8		http://dx.doi.org/10.1136/bjophthalmol-2017-310718	R	(1) Irrelevant studies
876	2017	Chen, J. J.: AbouChehade, J. E.: Iezzi, R.: Leavitt, J. A.: Kardon, R. H.	Optical Coherence Angiographic Demonstration of Retinal Changes From Chronic Optic Neuropathies	Neuro-Ophthalmology	41	2		http://dx.doi.org/10.1080/01658107.2016.1275703	R	(1) Irrelevant studies
877	2019	Wong, B.: Moghimi, S.: Zangwill, L. M.: Hou, H.: Penteado, R.: Manalastas, P.: Ghahari, E.: Bowd, C.: Weinreb, R. N.	Optic Nerve Vessel Density in Glaucoma Patients of African and European descent	Investigative Ophthalmology and Visual Science	60	9	2019 Annual Meeting Association for Research in Vision and Ophthalmology, ARVO 2019. Canada.		R	(1) Irrelevant studies
878	2016	Chen, C. L.: Bojikian, K. D.: Gupta, D.: Wen, J. C.: Zhang, Q.: Xin, C.: Kono, R.: Mudumbai, R. C.: Johnstone, M. A.: Chen, P. P.: Wang, R. K.	Optic nerve head perfusion in normal eyes and eyes with glaucoma using optical coherence tomography-based microangiography	Quantitative Imaging in Medicine and Surgery	6	2		http://dx.doi.org/10.21037/qims.2016.03.05	R	(1) Irrelevant studies
879	2019	Cao, D.: Yang, D.: Yu, H.: Xie, J.: Zeng, Y.: Wang, J.: Zhang, L.	Optic nerve head perfusion changes preceding peripapillary retinal nerve fibre layer thinning in preclinical diabetic retinopathy	Clinical and Experimental Ophthalmology	47	2		http://dx.doi.org/10.1111/ceo.13390	R	(1) Irrelevant studies
880	2019	Karabulut, M.: Karabulut, S.: Sul, S.: Karalezli, A.	Optic nerve head microvascular changes after phacoemulsification surgery	Graefe's Archive for Clinical and Experimental Ophthalmology	257	12		http://dx.doi.org/10.1007/s00417-019-04473-1	R	(1) Irrelevant studies
881	2017	Flores-Reyes, Elsa: Hoskens, Kirsten: Mansouri, Kaweh	Optic Nerve Head Drusen: Imaging Using Optical Coherence Tomography Angiography	Journal of glaucoma	26	9		https://dx.doi.org/10.1097/IJG.0000000000000730	R	(1) Irrelevant studies
882	2018	Yoshikawa, Y.: Shoji, T.: Kanno, J.: Kimura, I.: Hangai, M.: Shinoda, K.	Optic disc vessel density in nonglaucomatous and glaucomatous eyes: An enhanced-depth imaging optical coherence tomography angiography study	Clinical Ophthalmology	12			http://dx.doi.org/10.2147/OPTH.S167222	R	(1) Irrelevant studies
883	2016	Bojikian, Karine D.: Chen, Chieh-Li: Wen, Joanne C.: Zhang, Qinqin: Xin, Chen: Gupta, Divakar: Mudumbai, Raghu C.: Johnstone, Murray A.: Wang, Ruikang K.: Chen, Philip P.	Optic Disc Perfusion in Primary Open Angle and Normal Tension Glaucoma Eyes Using Optical Coherence Tomography-Based Microangiography	PloS one	11	5		https://dx.doi.org/10.1371/journal.pone.0154691	R	(1) Irrelevant studies
884	2016	Bojikian, K. D.: Chen, C. L.: Wen, J. C.: Zhang, Q.: Xin, C.: Gupta, D.: Mudumbai, R. C.: Johnstone, M. A.: Wang, R. K.: Chen, P. P.	Optic disc perfusion in eyes with primary open angle glaucoma and normal tension glaucoma using optical coherence tomography-based microangiography	Investigative Ophthalmology and Visual Science	57	12	2016 Annual Meeting of the Association for Research in Vision and Ophthalmology, ARVO 2016. United States.		R	(1) Irrelevant studies
885	2017	Nalci, H.: Sermet, F.: Demirel, S.: Ozmert, E.	Optic coherence angiography findings in type-2 macular telangiectasia	Turkish Journal of Ophthalmology	47	5		http://dx.doi.org/10.4274/tjo.68335	R	(1) Irrelevant studies
886	2019	Aslam, T.	Ophthalmology and Therapy: Looking Back at 2018 and Forward to 2019	Ophthalmology and Therapy	8	1		http://dx.doi.org/10.1007/s40123-019-0162-1	R	(1) Irrelevant studies
887	2019	Ustaoglu, M.: Onder, F.: Karapapak, M.: Taslidere, H.: Guven, D.	Ophthalmic, systemic, and genetic characteristics of patients with Wolfram syndrome	European Journal of Ophthalmology				http://dx.doi.org/10.1177/1120672119842489	R	(1) Irrelevant studies
888	2016	Scott, A. W.	Ophthalmic manifestations of sickle cell disease	Southern Medical Journal	109	9		http://dx.doi.org/10.14423/SMJ.0000000000000525	R	(1) Irrelevant studies
889	2019	Khan, A. O.: Basamh, O.: Alkatan, H. M.	Ophthalmic diagnosis and optical coherence tomography of abetalipoproteinemia, a treatable form of pediatric retinal dystrophy	Journal of AAPOS	23	3		http://dx.doi.org/10.1016/j.jaapos.2019.01.005	R	(1) Irrelevant studies
890	2014	Moezzi, A. M.: Varikooty, J. P.: Schulze, M. M.: Ngo, W.: Lorenz, K. E.: Jones, L. W.	Open eye corneal swelling with 1-day Acuvue DefineTM and 1-day Acuvue DefineTM with Lacreon compared to 1-day Acuvue Moist	Investigative Ophthalmology and Visual Science	55	13	2014 Annual Meeting of the Association for Research in Vision and Ophthalmology, ARVO 2014. United States.		R	(1) Irrelevant studies
891	1998	Schmidt, C.: Thondorf, I.: Kolehmainen, E.: Bohmer, V.: Vogt, W.: Rissanen, K.	One-step synthesis of resorcarene dimers composed of two tetra- benzoxazine units	Tetrahedron Letters	39	48		http://dx.doi.org/10.1016/S0040-4039(98)02046-2	R	(1) Irrelevant studies
892	2001	Bischoff, I.: Feng, X.: Senge, M. O.	One-pot synthesis of functionalized, highly substituted porphodimethenes	Tetrahedron	57	26		http://dx.doi.org/10.1016/S0040-4020%2801%2900486-0	R	(1) Irrelevant studies
893	2005	Deckers, V.: Priem, H.: Verbraeken, H.	One year of intravitreal injections of steroids	Bulletin de la Societe belge d'ophtalmologie		297			R	(1) Irrelevant studies
894	2014	Huang, W.: Hansen, N.: Van Gunsteren, W. F.	On the use of a supramolecular coarse-grained model for the solvent in simulations of the folding equilibrium of an octa-beta-peptide in MeOH and H2O	Helvetica Chimica Acta	97	12		http://dx.doi.org/10.1002/hlca.201400219	R	(1) Irrelevant studies
895	2010	Neu, E.: Michailov, M.: Welscher, U.: Stiglmayr, J.: Millbradt, J.: Senn, N.: Moro, N.: Zebuhr, Y.	On angio-cardiology in context of integrative medicine	Internal Medicine Journal	40	SUPPL. 1	World Congress of Internal Medicine, WCIM 2010 in Conjunction with Physicians Week. Melbourne, VIC Australia.: (var.pagings).	http://dx.doi.org/10.1111/j.1445-5994.2010.02187.x	R	(1) Irrelevant studies
896	2008	Seela, F.: Ming, X.	Oligonucleotides containing 7-deaza-2-deoxyinosine as universal nucleoside: synthesis of 7-halogenated and 7-alkynylated derivatives, ambiguous base pairing, and dye functionalization by the alkyne - Azide 'click' reaction	Helvetica Chimica Acta	91	7		http://dx.doi.org/10.1002/hlca.200890131	R	(1) Irrelevant studies
897	2011	De Giacomo, F.: Peifer, M.: Rajic, Z.: Vasella, A.	Oligonucleotide analogues with integrated bases and Backbone. Part 28 1): Hydrazide- and amide-linked analogues. 2. di-, tetra-, octa-, and decamers: Synthesis and association	Helvetica Chimica Acta	94	7		http://dx.doi.org/10.1002/hlca.201100124	R	(1) Irrelevant studies
898	2004	Nathan, B. P.: Yost, J.: Litherland, M. T.: Struble, R. G.: Switzer, P. V.	Olfactory function in apoE knockout mice	Behavioural Brain Research	150	2020-01-02		http://dx.doi.org/10.1016/S0166-4328%2803%2900219-5	R	(1) Irrelevant studies
899	2019	De Los Angeles Ramos Cadena, M.: Ishikawa, H.: Schuman, J.: Lucy, K.: Wu, M.: Liu, M.: Rai, R. S.: Roman, J. J.: Lazcano, G.: Robles, D. D.: Shin, J. W.: Sung, K. R.: Wollstein, G.	Ocular vessel density among healthy subjects of different ethnicities	Investigative Ophthalmology and Visual Science	60	9	2019 Annual Meeting Association for Research in Vision and Ophthalmology, ARVO 2019. Canada.		R	(1) Irrelevant studies
900	2019	Kiziltunc, P. B.: Varli, B.: Buyuktepe, T. C.: Atilla, H.	Ocular vascular changes during pregnancy: an optical coherence tomography angiography study	Graefe's Archive for Clinical and Experimental Ophthalmology				http://dx.doi.org/10.1007/s00417-019-04541-6	R	(1) Irrelevant studies
901	2018	Kiyota, N.: Kunikata, H.: Shiga, Y.: Omodaka, K.: Nakazawa, T.	Ocular microcirculation measurement with laser speckle flowgraphy and optical coherence tomography angiography in glaucoma	Acta Ophthalmologica	96	4		http://dx.doi.org/10.1111/aos.13639	R	(1) Irrelevant studies
902	2019	Richter, G. M.: Nelson, A. J.: Burkemper, B.: Chang, R.: LeTran, V.: Vu, B.: Chu, Z.: Fard, A.: Kashani, A. H.: Xu, B.: Wang, R. K.: Varma, R.	Ocular Determinants of Peripapillary Vessel Density in the African American Eye Disease Study	Investigative Ophthalmology and Visual Science	60	9	2019 Annual Meeting Association for Research in Vision and Ophthalmology, ARVO 2019. Canada.		R	(1) Irrelevant studies
903	2019	Nelson, A. J.: Chang, R.: Letran, V.: Brian, V.: Burkemper, B.: Chu, Z.: Fard, A.: Kashani, A.: Benjamin, X.: Wang, R.: Varma, R.: Richter, G. M.	Ocular determinants of peripapillary vessel density in healthy African Americans: The African American eye disease study	Investigative Ophthalmology and Visual Science	60	10		http://dx.doi.org/10.1167/iovs.19-27035	R	(1) Irrelevant studies
904	2018	Kase, S.	Ocular circulation in ocular tumor-related situation	Microcirculation	25	7	43rd Annual Meeting of Japanese Society for Microcirculation. Japan.	http://dx.doi.org/10.1111/micc.12496	R	(1) Irrelevant studies
905	2016	Nakazawa, T.	Ocular Blood Flow and Influencing Factors for Glaucoma	Asia-Pacific journal of ophthalmology (Philadelphia, Pa.)	5	1		http://dx.doi.org/10.1097/APO.0000000000000183	R	(1) Irrelevant studies
906	2013	Xu, W.: Burke, J. F.: Pilla, S.: Chen, H.: Jaskula-Sztul, R.: Gong, S.	Octreotide-functionalized and resveratrol-loaded unimolecular micelles for targeted neuroendocrine cancer therapy	Nanoscale	5	20		http://dx.doi.org/10.1039/c3nr03102k	R	(1) Irrelevant studies
907	2016	Espenan, L.: Gozlan, J.: Marchetti, M.: Boissonnot, M.: Leveziel, N.	OCTAVE study : Comparison of choroidal neovascularization patterns in optical coherence tomography angiography, fluorescein and indocyanine green angiography in age-related macular degeneration	Investigative Ophthalmology and Visual Science	57	12	2016 Annual Meeting of the Association for Research in Vision and Ophthalmology, ARVO 2016. United States.		R	(1) Irrelevant studies
908	2002	Itasaka, A.: Abe, M.: Yoshimura, T.: Tsuge, K.: Suzuki, M.: Imamura, T.: Sasaki, Y.	Octahedral arrangement of porphyrin moieties around hexarhenium(III) cluster cores: Structure of (mu3-Selenido)hexa-(5-(4-pyridyl)-10,15,20-tritolylporphyrin)- hexarhenium(III) (2+)	Angewandte Chemie - International Edition	41	3		http://dx.doi.org/10.1002/1521-3773%2820020201%2941:3%3C463::AID-ANIE463%3E3.0.CO;2-7	R	(1) Irrelevant studies
909	1990	Lesnikowski, Z. J.: Jaworska, M.: Stec, W. J.	Octa(thymidine methanephosphonates) of partially defined stereochemistry: synthesis and effect of chirality at phosphorus on binding to pentadecadeoxyriboadenylic acid	Nucleic acids research	18	8			R	(1) Irrelevant studies
910	2008	Zhai, B.: Shuai, L.: Yang, L.: Weng, X.: Wu, L.: Wang, S.: Tian, T.: Wu, X.: Zhou, X.: Zheng, C.	Octa-substituted anionic porphyrins: Topoisomerase I inhibition and tumor cell apoptosis induction	Bioconjugate Chemistry	19	8		http://dx.doi.org/10.1021/bc7004686	R	(1) Irrelevant studies
911	2005	Van De Coevering, R.: Kreiter, R.: Cardinali, F.: Van Koten, G.: Nierengarten, J. F.: Klein Gebbink, R. J. M.	An octa-cationic core-shell dendrimer as a molecular template for the assembly of anionic fullerene derivatives	Tetrahedron Letters	46	19		http://dx.doi.org/10.1016/j.tetlet.2005.03.081	R	(1) Irrelevant studies
912	2017	Senkuytu, E.: Ecik, E. T.	Octa-BODIPY derivative dendrimeric cyclotetraphosphazenes; photophysical properties and fluorescent chemosensor for Co2+ ions	Spectrochimica acta. Part A, Molecular and biomolecular spectroscopy	173			http://dx.doi.org/10.1016/j.saa.2016.10.052	R	(1) Irrelevant studies
913	2018	Rompicharla, S. V. K.: Kumari, P.: Ghosh, B.: Biswas, S.	Octa-arginine modified poly(amidoamine) dendrimers for improved delivery and cytotoxic effect of paclitaxel in cancer	Artificial Cells, Nanomedicine and Biotechnology	46	sup2		http://dx.doi.org/10.1080/21691401.2018.1470527	R	(1) Irrelevant studies
914	2018	Lommatzsch, C.: Rothaus, K.: Koch, J. M.: Heinz, C.: Grisanti, S.	OCTA vessel density changes in the macular zone in glaucomatous eyes	Graefe's Archive for Clinical and Experimental Ophthalmology	256	8		http://dx.doi.org/10.1007/s00417-018-3965-1	R	(1) Irrelevant studies
915	2016	Moult, E. M.: Waheed, N. K.: Novais, E. A.: Choi, W. J.: Lee, B. K.: Cole, E.: Lu, C. D.: Rosenfeld, P. J.: Duker, J. S.: Fujimoto, J. G.	Octa detects flow alterations in the choriocapillaris underlying drusen in nonexudative age-related macular degeneration without geographic atrophy	Investigative Ophthalmology and Visual Science	57	12	2016 Annual Meeting of the Association for Research in Vision and Ophthalmology, ARVO 2016. United States.		R	(1) Irrelevant studies
916	2019	Battista, M.: Borrelli, E.: Parravano, M.: Gelormini, F.: Tedeschi, M.: De Geronimo, D.: Sacconi, R.: Querques, L.: Bandello, F.: Querques, G.	OCTA characterisation of microvascular retinal alterations in patients with central serous chorioretinopathy	British Journal of Ophthalmology				http://dx.doi.org/10.1136/bjophthalmol-2019-315482	R	(1) Irrelevant studies
917	2017	Schottenhamml, J.: Moult, E. M.: Novais, E. A.: Kraus, M. F.: Lee, B.: Choi, W.: Ploner, S. B.: Husvogt, L.: Lu, C. D.: Yiu, P.: Rosenfeld, P. J.: Duker, J. S.: Maier, A. K.: Waheed, N.: Fujimoto, J. G.	OCT-OCTA segmentation: A novel framework and an application to Segment Bruch's membrane in the presence of Drusen	Investigative Ophthalmology and Visual Science	58	8	2017 Annual Meeting of the Association for Research in Vision and Ophthalmology, ARVO 2017. United States.		R	(1) Irrelevant studies
918	2015	Zhang, Q.: Lee, C. S.: Huang, Y.: Attaran-Rezaei, K.: Chao, J. R.: Munsen, R.: Kinyoun, J. L.: Wang, R. K.	OCT-based microangiography of diabetic retinopathy	Investigative Ophthalmology and Visual Science	56	7	2015 Annual Meeting of the Association for Research in Vision and Ophthalmology, ARVO 2015. United States.		R	(1) Irrelevant studies
919	2018	Men, S.: Wong, J. M.: Welch, E. J.: Xu, J.: Song, S.: Deegan, A. J.: Ravichander, A.: Casavant, B.: Berthier, E.: Wang, R. K.	OCT-based angiography of human dermal microvascular reactions to local stimuli: Implications for increasing capillary blood collection volumes	Lasers in Surgery and Medicine	50	9		http://dx.doi.org/10.1002/lsm.22944	R	(1) Irrelevant studies
920	2019	Hohberger, B.: Muller, M.: Hosari, S.: Mardin, C. Y.	OCT-angiography: Mydriatic phenylephrine and tropicamide do not influence retinal microvasculature in macula and peripapillary region	PLoS ONE	14	10		http://dx.doi.org/10.1371/journal.pone.0221395	R	(1) Irrelevant studies
921	2019	Mardin, C. Y.: Hosari, S.: Wallukat, G.: Kunze, R.: Herrmann, M.: Lammer, R.: Hohberger, B.	OCT-Angiography: Agonistic beta2-adrenergic receptor autoantibodies and FAZ-to-FAZ-ratio in glaucoma patients	Investigative Ophthalmology and Visual Science	60	9	2019 Annual Meeting Association for Research in Vision and Ophthalmology, ARVO 2019. Canada.		R	(1) Irrelevant studies
922	2018	Nelis, P.: Kleffner, I.: Burg, M. C.: Clemens, C. R.: Alnawaiseh, M.: Motte, J.: Marziniak, M.: Eter, N.: Alten, F.	OCT-Angiography reveals reduced vessel density in the deep retinal plexus of CADASIL patients	Scientific reports	8	1		http://dx.doi.org/10.1038/s41598-018-26475-5	I
923	2016	Pournaras, C.	OCT-A versus FA guided focal laser, in macular ischemic microangiopathies	Acta Ophthalmologica	94	Supplement 256	2016 European Association for Vision and Eye Research Conference, EVER 2016. France.	http://dx.doi.org/10.1111/j.1755-3768.2016.0214	R	(1) Irrelevant studies
924	2017	Shah, S. M. A.: Iftikhar, M.: Schonbach, E.: Junaid, N.: Ahmed, M.: Scholl, H. P.	OCT-A imaging of macular vessel density in Stargardt disease	Investigative Ophthalmology and Visual Science	58	8	2017 Annual Meeting of the Association for Research in Vision and Ophthalmology, ARVO 2017. United States.		R	(1) Irrelevant studies
925	2018	Pournaras, C.	OCT-A biomarkers for the macular surgical pathologies	Acta Ophthalmologica	96	Supplement 261	2018 European Association for Vision and Eye Research Conference, EVER 2018. France.	http://dx.doi.org/10.1111/aos.13972	R	(1) Irrelevant studies
926	2018	Ioyleva, E.: Kabanova, E.	OCT- Angiography: Perspectives of differential diagnostics of pathology optic nerve	Acta Ophthalmologica	96	Supplement 261	2018 European Association for Vision and Eye Research Conference, EVER 2018. France.	http://dx.doi.org/10.1111/aos.13972	R	(1) Irrelevant studies
927	2013	Stetson, P.: Rosenfeld, P.: Gregori, G.: Filho, C. A. G.: Yehoshua, Z.	OCT minimum intensity as a predictor of geographic atrophy enlargement	Investigative Ophthalmology and Visual Science	54	15	2013 Annual Meeting of the Association for Research in Vision and Ophthalmology, ARVO 2013. United States.		R	(1) Irrelevant studies
928	2014	Stetson, Paul F.: Yehoshua, Zohar: Garcia Filho, Carlos Alexandre A.: Portella Nunes, Renata: Gregori, Giovanni: Rosenfeld, Philip J.	OCT minimum intensity as a predictor of geographic atrophy enlargement	Investigative ophthalmology & visual science	55	2		https://dx.doi.org/10.1167/iovs.13-13199	R	(1) Irrelevant studies
929	2013	Vicente, C. D.: Ugalde, D. B.: Garcia, H. G.: Pintado, M. H. B.: Gonzalez, J. M. M.: Castro, R. L.	OCT in bronchoscopic diagnosis and treatment of preinvasive endobronchial lesions	European Respiratory Journal	42	SUPPL. 57	European Respiratory Society Annual Congress 2013. Barcelona Spain.: (var.pagings).		R	(1) Irrelevant studies
930	2014	Puliafito, C. A.	OCT angiography: The next era of OCT technology emerges	Ophthalmic Surgery Lasers and Imaging Retina	45	5		http://dx.doi.org/10.3928/23258160-20140925-01	R	(1) Irrelevant studies
931	2019	Hosari, S.: Mardin, C.: Hohberger, B.	OCT angiography: Measurement of retinal macular microvasculature with Spectralis II OCT angiography - reliability and reproducibility	Investigative Ophthalmology and Visual Science	60	11	2019 Imaging in the Eye Conference. Canada.		R	(1) Irrelevant studies
932	2017	Roisman, L.: Goldhardt, R.	OCT Angiography: an Upcoming Non-invasive Tool for Diagnosis of Age-Related Macular Degeneration	Current Ophthalmology Reports	5	2		http://dx.doi.org/10.1007/s40135-017-0131-6	R	(1) Irrelevant studies
933	2019	Hu, Z.: Su, Y.: Xie, P.: Chen, L.: Ji, J.: Feng, T.: Wu, S.: Liang, K.: Liu, Q.	OCT angiography-based monitoring of neovascular regression on fibrovascular membrane after preoperative intravitreal conbercept injection	Graefe's Archive for Clinical and Experimental Ophthalmology	257	8		http://dx.doi.org/10.1007/s00417-019-04315-0	R	(1) Irrelevant studies
934	2016	Yarmohammadi, A.: Zangwill, L. M.: Diniz-Filho, A.: Suh, M. H.: Manalastas, P. I. C.: Fatehee, N.: Belghith, A.: Yousefi, S.: Medeiros, F. A.: Weinreb, R. N.	OCT angiography vessel density in normal, glaucoma suspects and glaucoma eyes: Structural and functional associations in the diagnostic innovations in glaucoma study (DIGS)	Investigative Ophthalmology and Visual Science	57	12	2016 Annual Meeting of the Association for Research in Vision and Ophthalmology, ARVO 2016. United States.		R	(1) Irrelevant studies
935	2017	Wehrmann, K.: Ruether, K.: Feucht, N.: Lohmann, C.: Maier, M. M.	OCT Angiography versus FAG in myopic CNV	Investigative Ophthalmology and Visual Science	58	8	2017 Annual Meeting of the Association for Research in Vision and Ophthalmology, ARVO 2017. United States.		R	(1) Irrelevant studies
936	2019	Dastiridou, A.: Karathanou, K.: Riga, P.: Anagnostopoulou, S.: Balasubramanian, S.: Mataftsi, A.: Brazitikos, P.: Ziakas, N.: Androudi, S.	OCT Angiography Study of the Macula in Patients with Diabetic Macular Edema Treated with Intravitreal Aflibercept	Ocular Immunology and Inflammation				http://dx.doi.org/10.1080/09273948.2019.1704028	R	(1) Irrelevant studies
937	2017	Teng, Y.: Yu, M.: Liu, W.	OCT angiography quantifying parafoveal retinal capillary network in idiopathic macular hole	Investigative Ophthalmology and Visual Science	58	8	2017 Annual Meeting of the Association for Research in Vision and Ophthalmology, ARVO 2017. United States.		R	(1) Irrelevant studies
938	2015	Jain, N.: Jia, Y.: Gao, S. S.: Gale, M. J.: Huang, D.: Weleber, R. G.: Pennesi, M. E.	OCT angiography provides insights into choroideremia pathology	Investigative Ophthalmology and Visual Science	56	7	2015 Annual Meeting of the Association for Research in Vision and Ophthalmology, ARVO 2015. United States.		R	(1) Irrelevant studies
939	2017	Davila, J. P.: Sarraf, D.: Rahimi, M.	OCT angiography of type 1 neovascularization in amd with longterm follow up analysis	Investigative Ophthalmology and Visual Science	58	8	2017 Annual Meeting of the Association for Research in Vision and Ophthalmology, ARVO 2017. United States.		R	(1) Irrelevant studies
940	2016	Lee, E. J.: Lee, K. M.: Lee, S. H.: Kim, T. W.	Oct angiography of the peripapillary retina in primary open-angle glaucoma	Investigative Ophthalmology and Visual Science	57	14		http://dx.doi.org/10.1167/iovs.16-20287	R	(1) Irrelevant studies
941	2016	Langevin, S.: Smedley, J.: Bakhoum, M.: Tzani, F.: Perry, H.: Asimellis, G.: John Kanellopoulos, A.	OCT angiography of the optic nerve and macula blood flow following clear cornea cataract surgery	Investigative Ophthalmology and Visual Science	57	12	2016 Annual Meeting of the Association for Research in Vision and Ophthalmology, ARVO 2016. United States.		R	(1) Irrelevant studies
942	2019	Cakir, B.: Reich, M.: Lang, S.: Buhler, A.: Ehlken, C.: Grundel, B.: Stech, M.: Reichl, S.: Stahl, A.: Bohringer, D.: Agostini, H.: Lange, C.	OCT Angiography of the Choriocapillaris in Central Serous Chorioretinopathy: A Quantitative Subgroup Analysis	Ophthalmology and Therapy	8	1		http://dx.doi.org/10.1007/s40123-018-0159-1	R	(1) Irrelevant studies
943	2015	Coscas, G.: Lupidi, M.: Coscas, F.	OCT angiography of the choriocapillaris and choroid	Acta Ophthalmologica	93	Supplement 255	2015 European Association for Vision and Eye Research Conference, EVER 2015. France.	http://dx.doi.org/10.1111/j.1755-3768.2015.0020	R	(1) Irrelevant studies
944	2018	Muller, O.: Todorova, M. G.: Schlote, T.	OCT Angiography of the Central Macular Capillary Network in Glaucoma Patients and Healthy Controls	Klinische Monatsblatter fur Augenheilkunde	235	4		http://dx.doi.org/10.1055/s-0043-124651	R	(1) Irrelevant studies
945	2014	Choi, W. J.: Lee, B.: Adhi, M.: Waheed, N. K.: Lu, C. D.: Liu, J. J.: Potsaid, B.: Jayaraman, V.: Duker, J. S.: Fujimoto, J. G.	OCT angiography of retinal pathologies using ultrahigh speed swept source optical coherence tomography	Investigative Ophthalmology and Visual Science	55	13	2014 Annual Meeting of the Association for Research in Vision and Ophthalmology, ARVO 2014. United States.		R	(1) Irrelevant studies
946	2015	Christenbury, J. G.: Klufas, M. A.: Sauer, T. C.: Sarraf, D.	OCT angiography of paracentral acute middle maculopathy associated with central retinal artery occlusion and deep capillary ischemia	Ophthalmic Surgery Lasers and Imaging Retina	46	5		http://dx.doi.org/10.3928/23258160-20150521-11	R	(1) Irrelevant studies
947	2019	Sun, Z.: Tang, F.: Wong, R.: Lok, J.: Szeto, S. K. H.: Chan, J. C. K.: Chan, C. K. M.: Tham, C. C.: Ng, D. S.: Cheung, C. Y.	OCT Angiography Metrics Predict Progression of Diabetic Retinopathy and Development of Diabetic Macular Edema: A Prospective Study	Ophthalmology	126	12		http://dx.doi.org/10.1016/j.ophtha.2019.06.016	R	(1) Irrelevant studies
948	2018	Neroev, V.: Saakyan, S.: Myakoshina, E.	OCT angiography in the diagnosis of small choroidal tumors	Journal of Global Pharma Technology	10	5			R	(1) Irrelevant studies
949	2019	Engelke, H.: Shajari, M.: Riedel, J.: Mohr, N.: Priglinger, S. G.: Mackert, M. J.	OCT angiography in optic disc drusen: Comparison with structural and functional parameters	British Journal of Ophthalmology				http://dx.doi.org/10.1136/bjophthalmol-2019-314096	R	(1) Irrelevant studies
950	2016	Rougier, M. B.: Geismar, Y.: Delyfer, M. N.: Korobelnik, J. F.	OCT angiography in nonarteritic anterior ischemic optic neuropathy	Investigative Ophthalmology and Visual Science	57	12	2016 Annual Meeting of the Association for Research in Vision and Ophthalmology, ARVO 2016. United States.		R	(1) Irrelevant studies
951	2016	Barboni, P.: Balducci, N.	OCT angiography in mitochondrial optic neuropathies	Acta Ophthalmologica	94	Supplement 256	2016 European Association for Vision and Eye Research Conference, EVER 2016. France.	http://dx.doi.org/10.1111/j.1755-3768.2016.0134	R	(1) Irrelevant studies
952	2014	Matsunaga, D.: Yi, J.: Puliafito, C. A.: Kashani, A. H.	OCT angiography in healthy human subjects	Ophthalmic Surgery Lasers and Imaging Retina	45	6		http://dx.doi.org/10.3928/23258160-20141118-04	R	(1) Irrelevant studies
953	2017	Farah, J. L.: Ishii, C. K.: Mendes, T.: Sato, E.: Palacios, R. M.: Manzano, R.	OCT angiography in adult onset macular viteliform dystrophy	Investigative Ophthalmology and Visual Science	58	8	2017 Annual Meeting of the Association for Research in Vision and Ophthalmology, ARVO 2017. United States.		R	(1) Irrelevant studies
954	2018	Desai, R.: Nesper, P.: Goldstein, D. A.: Fawzi, A. A.: Jampol, L. M.: Gill, M.	OCT Angiography Imaging in Serpiginous Choroidopathy	Ophthalmology Retina	2	4		http://dx.doi.org/10.1016/j.oret.2017.07.023	R	(1) Irrelevant studies
955	2018	Zheng, F.: Motulsky, E. H.: de Oliveira Dias, J. R.: de Lopez, E. P.: Gregori, G.: Rosenfeld, P. J.	OCT angiography helps distinguish between proliferative macular telangiectasia type 2 and neovascular age-related macular degeneration	Ophthalmic Surgery Lasers and Imaging Retina	49	5		http://dx.doi.org/10.3928/23258160-20180501-03	R	(1) Irrelevant studies
956	2015	Pournaras, C. J.: Frountzou, E.: Donati, G.	OCT angiography for the evaluation of macular ischemic micro-angiopathies	Acta Ophthalmologica	93	Supplement 255	2015 European Association for Vision and Eye Research Conference, EVER 2015. France.	http://dx.doi.org/10.1111/j.1755-3768.2015.0714	R	(1) Irrelevant studies
957	2016	Patel, A.	OCT angiography for diagnosis and possible guided laser therapy of choroidal neovascular membranes	Investigative Ophthalmology and Visual Science	57	12	2016 Annual Meeting of the Association for Research in Vision and Ophthalmology, ARVO 2016. United States.		R	(1) Irrelevant studies
958	2018	Zhioua Braham, I.: Boukari, M.: Kaouel, H.: Ammous, I.: Mili Boussen, I.: Zhioua, R.	OCT Angiography findings in maternally inherited diabetes and deafness syndrome	Acta Ophthalmologica	96	Supplement 261	2018 European Association for Vision and Eye Research Conference, EVER 2018. France.	http://dx.doi.org/10.1111/aos.13972	R	(1) Irrelevant studies
959	2017	Caminiti, G.: Serra, R.: Lovino, C.: Peiretti, E.	OCT angiography findings in Autosomal Dominant Drusen patients	Investigative Ophthalmology and Visual Science	58	8	2017 Annual Meeting of the Association for Research in Vision and Ophthalmology, ARVO 2017. United States.		R	(1) Irrelevant studies
960	2016	Feucht, N.: Maier, M.: Lohmann, C. P.: Reznicek, L.	OCT angiography findings in acute central serous chorioretinopathy	Ophthalmic Surgery Lasers and Imaging Retina	47	4		http://dx.doi.org/10.3928/23258160-20160324-03	R	(1) Irrelevant studies
961	2019	Choi, K. E.: Yun, C.: Cha, J.: Kim, S. W.	OCT angiography features associated with macular edema recurrence after intravitreal bevacizumab treatment in branch retinal vein occlusion	Scientific reports	9	1		http://dx.doi.org/10.1038/s41598-019-50637-8	R	(1) Irrelevant studies
962	2017	Veckeneer, M.: Augustinus, C.: Feron, E.: Schauwvlieghe, P. P.: Ruys, J.: Cosemans, I.: Van Meurs, J.	OCT angiography documented reperfusion of translocated autologous full thickness RPE-choroid graft for complicated neovascular age-related macular degeneration	Eye (London, England)	31	9		https://dx.doi.org/10.1038/eye.2017.137	R	(1) Irrelevant studies
963	2019	Hsieh, Y. T.: Alam, M. N.: Le, D.: Hsiao, C. C.: Yang, C. H.: Chao, D. L.: Yao, X.	OCT Angiography Biomarkers for Predicting Visual Outcomes after Ranibizumab Treatment for Diabetic Macular Edema	Ophthalmology Retina	3	10		http://dx.doi.org/10.1016/j.oret.2019.04.027	R	(1) Irrelevant studies
964	2013	Ruminski, D.: Bukowska, D.: Sikorski, B.: Gorczynska, I.: Borycki, D.: Szkulmowski, M.: Wojtkowski, M.	OCT angiography as a noinvasive tool for volumetric imaging of retinal microangiopathy	Investigative Ophthalmology and Visual Science	54	15	2013 Annual Meeting of the Association for Research in Vision and Ophthalmology, ARVO 2013. United States.		R	(1) Irrelevant studies
965	2017	Nesper, P. L.: Soetikno, B. T.: Zhang, H. F.: Fawzi, A. A.	OCT angiography and visible-light OCT in diabetic retinopathy	Vision Research	139			http://dx.doi.org/10.1016/j.visres.2017.05.006	R	(1) Irrelevant studies
966	2015	Kuehlewein, L.: Sadda, S. R.: Sarraf, D.	OCT angiography and sequential quantitative analysis of type 2 neovascularization after ranibizumab therapy	Eye (Basingstoke)	29	7		http://dx.doi.org/10.1038/eye.2015.80	R	(1) Irrelevant studies
967	2018	Borrelli, E.: Sarraf, D.: Freund, K. B.: Sadda, S. R.	OCT angiography and evaluation of the choroid and choroidal vascular disorders	Progress in Retinal and Eye Research	67			http://dx.doi.org/10.1016/j.preteyeres.2018.07.002	R	(1) Irrelevant studies
968	2017	Runkle, A. P.: Kaiser, P. K.: Srivastava, S. K.: Schachat, A. P.: Reese, J. L.: Ehlers, J. P.	OCT angiography and ellipsoid zone mapping of macular telangiectasia type 2 from the AVATAR study	Investigative Ophthalmology and Visual Science	58	9		http://dx.doi.org/10.1167/iovs.16-20976	R	(1) Irrelevant studies
969	2017	Grover, S.: Sambhav, K.	OCT angiography and correlation with macular structure and function in retinitis pigmentosa	Investigative Ophthalmology and Visual Science	58	8	2017 Annual Meeting of the Association for Research in Vision and Ophthalmology, ARVO 2017. United States.		R	(1) Irrelevant studies
970	2018	Qin, J.: Rinella, N.: Zhang, Q.: Zhou, H.: Wong, J.: Deiner, M.: Roorda, A.: Porco, T. C.: Wang, R. K.: Schwartz, D. M.: Duncan, J. L.	OCT angiography and cone photoreceptor imaging in geographic atrophy	Investigative Ophthalmology and Visual Science	59	15		http://dx.doi.org/10.1167/iovs.18-25032	R	(1) Irrelevant studies
971	2017	Kurysheva, N. I.: Maslova, E. V.: Trubilina, A. V.: Likhvantseva, V. G.: Fomin, A. V.: Lagutin, M. B.	OCT angiography and color doppler imaging in glaucoma diagnostics	Journal of Pharmaceutical Sciences and Research	9	5			R	(1) Irrelevant studies
972	2016	Robbins, G.: Roisman, L.: Zhang, Q.: Wang, R. K.: Gregori, G.: Chen, C. L.: Durbin, M. K.: Stetson, P. F.: Legarreta, A. D.: Miller, A. R.: Rosenfeld, P. J.	OCT angiography (OCTA) of neovascularization in macular telangiectasia type 2	Investigative Ophthalmology and Visual Science	57	12	2016 Annual Meeting of the Association for Research in Vision and Ophthalmology, ARVO 2016. United States.		R	(1) Irrelevant studies
973	2015	Ramenaden, E. R.: Legarreta, J. E.: Legarreta, A. D.: Matsunaga, D.: Kashani, A. H.: Gregori, G.: Zhang, Q.: Wang, R. K.: Puliafito, C. A.: Rosenfeld, P. J.	OCT angiography (OCTA) of macular neovascularization (MNV)	Investigative Ophthalmology and Visual Science	56	7	2015 Annual Meeting of the Association for Research in Vision and Ophthalmology, ARVO 2015. United States.		R	(1) Irrelevant studies
974	2013	Jia, Y.: Wei, E.: Morrison, J.: Kraus, M.: Hornegger, J.: Fujimoto, J.: Huang, D.	OCT angiographic study of optic disc perfusion in glaucoma	Investigative Ophthalmology and Visual Science	54	15	2013 Annual Meeting of the Association for Research in Vision and Ophthalmology, ARVO 2013. United States.		R	(1) Irrelevant studies
975	2018	Zhang, X.: Wu, C.: Zhou, L. J.: Dai, R. P.	Observation of optic disc neovascularization using OCT angiography in proliferative diabetic retinopathy after intravitreal conbercept injections	Scientific reports	8	1		http://dx.doi.org/10.1038/s41598-018-22363-0	R	(1) Irrelevant studies
976	2007	Seela, F.: Sirivolu, V. R.	Nucleosides and oligonucleotides with diynyl side chains: Base pairing and functionalization of 2'-deoxyuridine derivatives by the copper(I)-catalyzed alkyne-azide 'click' cycloaddition	Helvetica Chimica Acta	90	3		http://dx.doi.org/10.1002/hlca.200790055	R	(1) Irrelevant studies
977	2009	Erchegyi, Judit: Cescato, Renzo: Grace, Christy Rani R.: Waser, Beatrice: Piccand, Veronique: Hoyer, Daniel: Riek, Roland: Rivier, Jean E.: Reubi, Jean Claude	Novel, potent, and radio-iodinatable somatostatin receptor 1 (sst1) selective analogues	Journal of medicinal chemistry	52	9		https://dx.doi.org/10.1021/jm801314f	R	(1) Irrelevant studies
978	2016	Lee, H. C.: Ahsen, O. O.: Liang, K.: Wang, Z.: Figueiredo, M.: Potsaid, B.: Jayaraman, V.: Huang, Q.: Mashimo, H.: Fujimoto, J. G.	Novel ultrahigh speed endoscopic oct angiography identifies both architectural and microvascular changes in patients with gastric antral vascular ectasia (GAVE) undergoing radiofrequency ablation (RFA) treatment	Gastroenterology	150	4 SUPPL. 1	Digestive Disease Week 2016, DDW 2016. San Diego, CA United States.: (var.pagings).		R	(1) Irrelevant studies
979	2019	Ting, D. S. W.: Peng, L.: Varadarajan, A. V.: Liu, T. Y. A.	Novel Retinal Imaging in Assessment of Cardiovascular Risk Factors and Systemic Vascular Diseases	Frontiers in Diabetes	27			http://dx.doi.org/10.1159/000486269	R	(2) review studies
980	2010	Dehe, D.: Lothschutz, C.: Thiel, W. R.	Novel pyrazole functionalized phthalocyanines and their first row transition metal complexes	New Journal of Chemistry	34	3		http://dx.doi.org/10.1039/b9nj00485h	R	(1) Irrelevant studies
981	1993	Mizuno, K.: Sugita, H.: Isagawa, K.: Goto, M.: Otsuji, Y.	Novel photorearrangements of (2',2'-diaryl-vinylidene)cyclopropanes	Tetrahedron Letters	34	36		http://dx.doi.org/10.1016/S0040-4039%2800%2973847-0	R	(1) Irrelevant studies
982	1997	Bouhours, D.: Liaigre, J.: Naulet, J.: Maume, D.: Bouhours, J. F.	A novel glycosphingolipid expressed in pig kidney: Galalpha1-3Lewis(x) hexaglycosylceramide	Glycoconjugate Journal	14	1		http://dx.doi.org/10.1023/A:1018504813642	R	(1) Irrelevant studies
983	2017	Mandadi, S. K. R.: Agarwal, A.: Aggarwal, K.: Moharana, B.: Singh, R.: Sharma, A.: Bansal, R.: Dogra, M. R.: Gupta, V.	Novel findings on optical coherence tomography angiography in patients with tubercular serpiginous-like choroiditis	Retina	37	9		http://dx.doi.org/10.1097/IAE.0000000000001412	R	(1) Irrelevant studies
984	2018	Takayama, K.: Kaneko, H.: Ito, Y.: Kataoka, K.: Iwase, T.: Yasuma, T.: Matsuura, T.: Tsunekawa, T.: Shimizu, H.: Suzumura, A.: Ra, E.: Akahori, T.: Terasaki, H.	Novel Classification of Early-stage Systemic Hypertensive Changes in Human Retina Based on OCTA Measurement of Choriocapillaris	Scientific reports	8	1		http://dx.doi.org/10.1038/s41598-018-33580-y	R	(1) Irrelevant studies
985	2019	Diez-Sotelo, M.: Diaz, M.: Abraldes, M.: Gomez-Ulla, F.: Penedo, M. G.: Ortega, M.	A novel automatic method to estimate visual acuity and analyze the retinal vasculature in retinal vein occlusion using swept source optical coherence tomography angiography	Journal of Clinical Medicine	8	10		http://dx.doi.org/10.3390/jcm8101515	R	(1) Irrelevant studies
986	2019	Fernandez-Vigo, J. I.: Kudsieh, B.: Shi, H.: Arriola-Villalobos, P.: Donate-Lopez, J.: Garcia-Feijoo, J.: Ruiz-Moreno, J. M.: Fernandez-Vigo, J. A.	Normative database and determinants of macular vessel density measured by optical coherence tomography angiography	Clinical and Experimental Ophthalmology				http://dx.doi.org/10.1111/ceo.13648	R	(1) Irrelevant studies
987	2016	Coscas, F.: Sellam, A.: Glacet-Bernard, A.: Jung, C.: Goudot, M.: Miere, A.: Souied, E. H.	Normative data for vascular density in superficial and deep capillary plexuses of healthy adults assessed by optical coherence tomography angiography	Investigative Ophthalmology and Visual Science	57	9		http://dx.doi.org/10.1167/iovs.15-18793	R	(1) Irrelevant studies
988	2019	Yilmaz, H.: Karakurt, Y.: Icel, E.: Ugurlu, A.: Ucak, T.: Tasli, N. G.: Elpeze, S. B.	Normative Data Assessment of Vessel Density and Foveal Avascular Zone Metrics Using AngioScan Software	Current Eye Research	44	12		http://dx.doi.org/10.1080/02713683.2019.1639769	R	(1) Irrelevant studies
989	2019	Zheng, A.: Boss, J.: Rachitskaya, A. V.	Noninvasive structural imaging of a retinal cavernous hemangioma using SS-OCTA and correlation to previously reported histopathology	Ophthalmic Surgery Lasers and Imaging Retina	50	11		http://dx.doi.org/10.3928/23258160-20191031-20	R	(1) Irrelevant studies
990	2016	Costa, J.: Marques, J.: Marques, M.: Sobral, I.: Figueira, J.: Silva, R.	Noninvasive assessment of the central macular vascular network in diabetic retinopathy using OCT-angiography	Ophthalmic Research	56	Supplement 1	16th ESASO Retina Academy. Portugal.	http://dx.doi.org/10.1159/000446561	R	(1) Irrelevant studies
991	2006	Gulino, Fabio G.: Lauceri, Rosaria: Frish, Limor: Evan-Salem, Tamar: Cohen, Yoram: De Zorzi, Rita: Geremia, Silvano: Di Costanzo, Luigi: Randaccio, Lucio: Sciotto, Domenico: Purrello, Roberto	Noncovalent synthesis in aqueous solution and spectroscopic characterization of multi-porphyrin complexes	Chemistry (Weinheim an der Bergstrasse, Germany)	12	10			R	(1) Irrelevant studies
992	2005	Fukuda, T.: Ishiguro, T.: Kobayashi, N.	Non-planar phthalocyanines with Q-bands beyond 800 nm	Tetrahedron Letters	46	16		http://dx.doi.org/10.1016/j.tetlet.2005.02.134	R	(1) Irrelevant studies
993	2019	Vosborg, F.: Malmqvist, L.: Hamann, S.	Non-invasive measurement techniques for quantitative assessment of optic nerve head blood flow	European Journal of Ophthalmology				http://dx.doi.org/10.1177/1120672119858891	R	(1) Irrelevant studies
994	1996	Herrmann, D.: Bisseret, P.: Connan, J.: Rohmer, M.	A non-extractable triterpenoid of the hopane series in Acetobacter xylinum	FEMS Microbiology Letters	135	2020-02-03		http://dx.doi.org/10.1016/0378-1097%2895%2900473-4	R	(1) Irrelevant studies
995	2015	Li, X. S.: Ke, M. R.: Zhang, M. F.: Tang, Q. Q.: Zheng, B. Y.: Huang, J. D.	A non-aggregated and tumour-associated macrophage-targeted photosensitiser for photodynamic therapy: A novel zinc(ii) phthalocyanine containing octa-sulphonates	Chemical Communications	51	22		http://dx.doi.org/10.1039/c4cc09934f	R	(1) Irrelevant studies
996	2019	Hollo, G.	No acute effect of smoking on peripapillary and macular vessel density in healthy middle-aged smokers	Journal of Glaucoma	28	5		http://dx.doi.org/10.1097/IJG.0000000000001171	R	(1) Irrelevant studies
997	2010	Vilen, Eric Morssing: Lundqvist, Lena C. E.: Jouanneau, Diane: Helbert, William: Sandstrom, Corine	NMR study on hydroxy protons of kappa- and kappa/mu-hybrid carrageenan oligosaccharides: experimental evidence of hydrogen bonding and chemical exchange interactions in kappa/mu oligosaccharides	Biomacromolecules	11	12		https://dx.doi.org/10.1021/bm100994x	R	(1) Irrelevant studies
998	1993	Toffanin, R.: Kvam, B. J.: Flaibani, A.: Atzori, M.: Biviano, F.: Paoletti, S.	NMR studies of oligosaccharides derived from hyaluronate: Complete assignment of 1H and 13C NMR spectra of aqueous di- and tetra-saccharides, and comparison of chemical shifts for oligosaccharides of increasing degree of polymerisation	Carbohydrate Research	245	1		http://dx.doi.org/10.1016/0008-6215%2893%2980064-L	R	(1) Irrelevant studies
999	2005	Maris, C.: Masse, J.: Chester, A.: Navaratnam, N.: Allain, F. H. T.	NMR structure of the apoB mRNA stem-loop and its interaction with the C to U editing APOBEC1 complementary factor	RNA	11	2		http://dx.doi.org/10.1261/rna.7190705	R	(1) Irrelevant studies
1000	1999	McGhie, K. E.: Paton, R. M.	The nitrile oxide-isoxazoline approach to 11-carbon monosaccharides. Conversion of 3-(tetritol-1-yl)-5-(tetrofuranos-4-yl)-2-isoxazolines into 6-deoxyundecoses	Carbohydrate Research	321	2020-01-02		http://dx.doi.org/10.1016/S0008-6215%2899%2900168-8	R	(1) Irrelevant studies
1001	2019	Kersten, H. M.: Ryan, B.: Brickell, K. L.: Ilse, C.: Vaghefi, E.: Addis, D. R.: Tippett, L.: Curtis, M.: Danesh-Meyer, H.	The New Zealand genetic frontotemporal dementia study (FTDGeNZ): Baseline retinal characteristics	Investigative Ophthalmology and Visual Science	60	9	2019 Annual Meeting Association for Research in Vision and Ophthalmology, ARVO 2019. Canada.		R	(1) Irrelevant studies
1002	2004	Haddad, M.: Miyamoto, T.: Lacaille-Dubois, M. A.	New triterpenoidal saponins acylated with monoterpenic acid from Albizia adianthifolia	Helvetica Chimica Acta	87	5		http://dx.doi.org/10.1002/hlca.200490112	R	(1) Irrelevant studies
1003	2015	Wang, R.: Zhao, Y.: Zhu, C.: Huang, X.	New Synthesis of 3,6-Dibromophthalonitrile and Phthalocyanine Having Eight Thienyl Substituents at Peripheral alpha-Positions	Journal of Heterocyclic Chemistry	52	4		http://dx.doi.org/10.1002/jhet.2130	R	(1) Irrelevant studies
1004	2003	Casu, L.: Bonsignore, L.: Cottiglia, F.: Loy, G.: Maccioni, E.	New reactions of carbon suboxide with alkynes	Journal of Heterocyclic Chemistry	40	2		http://dx.doi.org/10.1002/jhet.5570400219	R	(1) Irrelevant studies
1005	1980	Tanaka, M.: Shibata, H.: Uchida, T.	A new prolyl hydroxylase acting on poly-L-proline, from suspension cultured cells of Vinca rosea	Biochimica et biophysica acta	616	2			R	(1) Irrelevant studies
1006	2016	Musat, O.: Colta, D.: Cernat, C.: Boariu, A. M.: Alexandru, L.: Georgescu, R.: Patoni, I.	New perspectives in retinal imaging - angio OCT	Romanian journal of ophthalmology	60	2			R	(1) Irrelevant studies
1007	2016	Rani, A.: Goyal, A.	A new member of family 8 polysaccharide lyase chondroitin AC lyase (PsPL8A) from Pedobacter saltans displays endo- and exo-lytic catalysis	Journal of Molecular Catalysis B: Enzymatic	134			http://dx.doi.org/10.1016/j.molcatb.2016.11.001	R	(1) Irrelevant studies
1008	2019	Cerquaglia, A.: Iaccheri, B.: Fiore, T.: Fruttini, D.: Belli, F. B.: Khairallah, M.: Lupidi, M.: Cagini, C.	New Insights On Ocular Sarcoidosis: An Optical Coherence Tomography Angiography Study	Ocular Immunology and Inflammation	27	7		http://dx.doi.org/10.1080/09273948.2018.1497665	R	(1) Irrelevant studies
1009	2018	Liu, G.: Xu, D.: Wang, F.	New insights into diabetic retinopathy by OCT angiography	Diabetes Research and Clinical Practice	142			http://dx.doi.org/10.1016/j.diabres.2018.05.043	R	(1) Irrelevant studies
1010	2015	Bonnin, S.: Mane, V.: Couturier, A.: Julien, M.: Paques, M.: Tadayoni, R.: Gaudric, A.	New insight into the macular deep vascular plexus imaged by optical coherence tomography angiography	Retina	35	11		http://dx.doi.org/10.1097/IAE.0000000000000839	R	(1) Irrelevant studies
1011	2016	Loidl, M.: Enders, C.: Lang, G. K.: Lang, G. E.	New imaging possibilities in the assessment of branch retinal artery occlusion:FlA comparison between OCT angiography and fluorescein angiography	Investigative Ophthalmology and Visual Science	57	12	2016 Annual Meeting of the Association for Research in Vision and Ophthalmology, ARVO 2016. United States.		R	(1) Irrelevant studies
1012	2008	Nishida, Y.: Eto, M.: Miyashita, H.: Ikeda, T.: Yamaguchi, K.: Yoshimitsu, H.: Nohara, T.: Ono, M.	A new homostilbene and two new homoisoflavones from the bulbs of Scilla scilloides	Chemical and Pharmaceutical Bulletin	56	7		http://dx.doi.org/10.1248/cpb.56.1022	R	(1) Irrelevant studies
1013	2011	Piskarev, V.	New fucooligosaccharides from human milk: Occurrence of LeY antigen	Glycobiology	21	11	Annual Conference of the Society for Glycobiology 2011. Seattle, WA United States.: (var.pagings).	http://dx.doi.org/10.1093/glycob/cwr126	R	(1) Irrelevant studies
1014	2016	Stanga, P. E.: Papayannis, A.: Tsamis, E.: Stringa, F.: Cole, T.: D'Souza, Y.: Jalil, A.	New Findings in Diabetic Maculopathy and Proliferative Disease by Swept-Source Optical Coherence Tomography Angiography	Developments in ophthalmology	56			http://dx.doi.org/10.1159/000442802	R	(1) Irrelevant studies
1015	2018	Mwanza, Jean-Claude: Budenz, Donald L.	New developments in optical coherence tomography imaging for glaucoma	Current opinion in ophthalmology	29	2		https://dx.doi.org/10.1097/ICU.0000000000000452	R	(1) Irrelevant studies
1016	2008	Faragher, R. J.: Schwan, A. L.	New deuterated oligo(ethylene glycol) building blocks and their use in the preparation of surface active lipids possessing labeled hydrophilic tethers	Journal of Organic Chemistry	73	4		http://dx.doi.org/10.1021/jo701979z	R	(1) Irrelevant studies
1017	2007	Torpocco, V.: Chavez, H.: Estevez-Braun, A.: Ravelo, A. G.	New dammarane triterpenes from Maytenus macrocarpa	Chemical and Pharmaceutical Bulletin	55	5		http://dx.doi.org/10.1248/cpb.55.812	R	(1) Irrelevant studies
1018	2019	Mathis, T.: Jardel, P.: Loria, O.: Delaunay, B.: Nguyen, A. M.: Lanza, F.: Mosci, C.: Caujolle, J. P.: Kodjikian, L.: Thariat, J.	New concepts in the diagnosis and management of choroidal metastases	Progress in Retinal and Eye Research	68			http://dx.doi.org/10.1016/j.preteyeres.2018.09.003	R	(1) Irrelevant studies
1019	2006	Wang, C. Y.: Yeh, Y. S.: Li, E. Y.: Liu, Y. H.: Peng, S. M.: Liu, S. T.: Chou, P. T.	A new class of laser dyes, 2-oxa-bicyclo[3.3.0]octa-4,8-diene-3,6-diones, with unity fluorescence yield	Chemical Communications		25		http://dx.doi.org/10.1039/b604539a	R	(1) Irrelevant studies
1020	1996	Schneider, A.: Spath, J.: Breiding-Mack, S.: Zeeck, A.: Grabley, S.: Thiericke, R.	New cineromycins and musacins obtained by metabolite pattern analysis of Streptomyces griseoviridis (FH-S 1832). II. Structure elucidation	Journal of Antibiotics	49	5			R	(1) Irrelevant studies
1021	2015	Periyasamy, T.: Asrafali, S. P.: Muthusamy, S.	New benzoxazines containing polyhedral oligomeric silsesquioxane from eugenol, guaiacol and vanillin	New Journal of Chemistry	39	3		http://dx.doi.org/10.1039/c4nj02047b	R	(1) Irrelevant studies
1022	2019	Zhu, Q.: Xing, X.: Zhu, M.: Xiao, H.: Ma, L.: Chen, L.: Liang, J.: Yuan, Y.: Song, E.	A new approach for the segmentation of three distinct retinal capillary plexuses using optical coherence tomography angiography	Translational Vision Science and Technology	8	3		http://dx.doi.org/10.1167/tvst.8.3.57	R	(1) Irrelevant studies
1023	2002	Abdel-Lateff, A.: Konig, G. M.: Fisch, K. M.: Holler, U.: Jones, P. G.: Wright, A. D.	New antioxidant hydroquinone derivatives from the algicolous marine fungus Acremonium sp	Journal of Natural Products	65	11		http://dx.doi.org/10.1021/np020128p	R	(1) Irrelevant studies
1024	2005	Freeman, P. K.	Neutral homoaromaticity in some heterocyclic systems	Journal of Organic Chemistry	70	6		http://dx.doi.org/10.1021/jo040250o	R	(1) Irrelevant studies
1025	2009	Pietrangeli, D.: Ricciardi, G.	Neutral and polyanionic carboranylporphyrazines: Synthesis and physico-chemical properties	Applied Radiation and Isotopes	67	7-8 SUPPL.		http://dx.doi.org/10.1016/j.apradiso.2009.03.023	R	(1) Irrelevant studies
1026	1984	Hoyle, G.	Neuromuscular transmission in a primitive insect: modulation by octopamine, and catch-like tension	Comparative biochemistry and physiology. C, Comparative pharmacology and toxicology	77	2			R	(1) Irrelevant studies
1027	2018	Chwalisz, B. K.: Bouffard, M. A.: Prasad, S.: Cestari, D. M.	Neuroimaging diagnostic and monitoring approaches in ophthalmology	Current Opinion in Neurology	31	1		http://dx.doi.org/10.1097/WCO.0000000000000518	R	(2) review studies
1028	2018	Simo, R.: Stitt, A. W.: Gardner, T. W.	Neurodegeneration in diabetic retinopathy: does it really matter?	Diabetologia	61	9		http://dx.doi.org/10.1007/s00125-018-4692-1	R	(1) Irrelevant studies
1029	2006	Viberg, H.: Johansson, N.: Fredriksson, A.: Eriksson, J.: Marsh, G.: Eriksson, P.	Neonatal exposure to higher brominated diphenyl ethers, hepta-, octa-, or nonabromodiphenyl ether, impairs spontaneous behavior and learning and memory functions of adult mice	Toxicological Sciences	92	1		http://dx.doi.org/10.1093/toxsci/kfj196	R	(1) Irrelevant studies
1030	2018	Cugley, D. R.: Fagan, X.	The needle, or the knife?	Clinical and Experimental Ophthalmology	46	8		http://dx.doi.org/10.1111/ceo.13413	R	(1) Irrelevant studies
1031	2014	Lambertus, S.: Huet, R. A.: Bax, N. M.: Van Den Wittenboer, E.: Cremers, F. P.: Boon, C. J. F.: Klevering, B. J.: Hoyng, C. C. B.	The natural progression of early-onset Stargardt disease	Investigative Ophthalmology and Visual Science	55	13	2014 Annual Meeting of the Association for Research in Vision and Ophthalmology, ARVO 2014. United States.		R	(1) Irrelevant studies
1032	2018	de Oliveira Dias, Joao R.: Zhang, Qinqin: Garcia, Jose M. B.: Zheng, Fang: Motulsky, Elie H.: Roisman, Luiz: Miller, Andrew: Chen, Chieh-Li: Kubach, Sophie: de Sisternes, Luis: Durbin, Mary K.: Feuer, William: Wang, Ruikang K.: Gregori, Giovanni: Rosenfeld, Philip J.	Natural History of Subclinical Neovascularization in Nonexudative Age-Related Macular Degeneration Using Swept-Source OCT Angiography	Ophthalmology	125	2		https://dx.doi.org/10.1016/j.ophtha.2017.08.030	R	(1) Irrelevant studies
1033	2019	Tan, N. Y. Q.: Sng, C. C. A.: Ang, M.	Myopic optic disc changes and its role in glaucoma	Current Opinion in Ophthalmology	30	2		http://dx.doi.org/10.1097/ICU.0000000000000548	R	(1) Irrelevant studies
1034	2019	Ruiz-Medrano, J.: Montero, J. A.: Flores-Moreno, I.: Arias, L.: Garcia-Layana, A.: Ruiz-Moreno, J. M.	Myopic maculopathy: Current status and proposal for a new classification and grading system (ATN)	Progress in Retinal and Eye Research	69			http://dx.doi.org/10.1016/j.preteyeres.2018.10.005	R	(1) Irrelevant studies
1035	2013	Radhakrishnan, H.: Srinivasan, V. J.	Multiparametric optical coherence tomography imaging of the inner retinal hemodynamic response to visual stimulation	Journal of biomedical optics	18	8			R	(1) Irrelevant studies
1036	2019	Diez-Sotelo, M.: Abraldes, M.: Gomez-Ulla, F.	Multimodality Imaging Approach for Combined Central Retinal Vein and Artery Occlusion: The Role of Optical Coherence Tomography Angiography	Case Reports in Ophthalmology	10	3		http://dx.doi.org/10.1159/000504127	R	(1) Irrelevant studies
1037	2018	Song, W.: Zhou, L.: Yi, J.	Multimodal Volumetric Retinal Imaging by Oblique Scanning Laser Ophthalmoscopy (oSLO) and Optical Coherence Tomography (OCT)	Journal of visualized experiments : JoVE		138		http://dx.doi.org/10.3791/57814	R	(1) Irrelevant studies
1038	2016	Okada, M.: Cardoso, J. N.: Sim, D.: Egan, C. A.: Ahmed, S.: Tufail, A.	Multimodal retinal imaging in the diagnosis of intraretinal microvascular abnormality	Expert Review of Ophthalmology	11	6		http://dx.doi.org/10.1080/17469899.2016.1251310	R	(1) Irrelevant studies
1039	2013	Pilotto, E.: Gallo, P.: Guidolin, F.: Convento, E.: Atzori, M.: Puthenparampil, M.: Parrozzani, R.: Midena, E.	Multimodal retinal imaging in multiple sclerosis with and without optic neuritis	Investigative Ophthalmology and Visual Science	54	15	2013 Annual Meeting of the Association for Research in Vision and Ophthalmology, ARVO 2013. United States.		R	(1) Irrelevant studies
1040	2019	Ding, Yuhua: Yao, Bangtao: Ye, Hui: Yu, Yan	Multimodal imaging of torpedo maculopathy in a Chinese woman: a case report	BMC ophthalmology	19	1		https://dx.doi.org/10.1186/s12886-019-1161-7	R	(1) Irrelevant studies
1041	2018	Schallhorn, J.: Durbin, M.: Tumlinson, A. R.: Covita, A.	Multimodal imaging of the eyelid margin and meibomian glands using optical coherence tomography	Investigative Ophthalmology and Visual Science	59	9	2018 Annual Meeting of the Association for Research in Vision and Ophthalmology, ARVO 2018. United States.		R	(1) Irrelevant studies
1042	2019	Romano, F.: Arrigo, A.: Sperti, A.: Bandello, F.: Battaglia Parodi, M.	Multimodal imaging of poppers maculopathy	European Journal of Ophthalmology				http://dx.doi.org/10.1177/1120672119887918	R	(1) Irrelevant studies
1043	2018	Garrity, S. T.: Sarraf, D.: Freund, K. B.: Sadda, S. R.	Multimodal imaging of nonneovascular age-related macular degeneration	Investigative Ophthalmology and Visual Science	59	4		http://dx.doi.org/10.1167/iovs.18-24158	R	(1) Irrelevant studies
1044	2015	Moysidis, Stavros N.: Koulisis, Nicole: Ameri, Hossein: Matsunaga, Douglas: Yi, Jack: Isozaki, Veronica L.: Kashani, Amir H.: Olmos de Koo, Lisa C.	MULTIMODAL IMAGING OF GEOGRAPHIC AREAS OF RETINAL DARKENING	Retinal cases & brief reports	9	4	[Comment in: Retin Cases Brief Rep. 2017 Fall;11(4):e3; PMID: 27490978 [https://www.ncbi.nlm.nih.gov/pubmed/27490978]]	https://dx.doi.org/10.1097/ICB.0000000000000231	R	(1) Irrelevant studies
1045	2018	Zhioua Braham, I.: Ammous, I.: Maalej, R.: Boukari, M.: Mili Boussen, I.: Errais, K.: Zhioua, R.	Multimodal imaging of foveoschisis and macular pseudohole associated with gyrate atrophy: a family report	BMC ophthalmology	18	1		http://dx.doi.org/10.1186/s12886-018-0755-9	R	(1) Irrelevant studies
1046	2018	Pournaras, C.	Multimodal imaging of diabetic retinopathy, the role of OCT angiography	Acta Ophthalmologica	96	Supplement 261	2018 European Association for Vision and Eye Research Conference, EVER 2018. France.	http://dx.doi.org/10.1111/aos.13972	R	(1) Irrelevant studies
1047	2018	Tran, K.: Pakzad-Vaezi, K.	Multimodal imaging of diabetic retinopathy	Current opinion in ophthalmology	29	6		http://dx.doi.org/10.1097/ICU.0000000000000524	R	(1) Irrelevant studies
1048	2018	Hamann, T.: Fasler, K.: Bauer, J.: Zweifel, S.	Multimodal imaging including widefield OCT-angiography in Susac's syndrome	Ophthalmic Research	60	Supplement 1	18th ESASO Retina Academy. Poland.	http://dx.doi.org/10.1159/000494109	R	(6) conference presentations
1049	2017	Ahn, S. J.: Park, S. H.: Lee, B. R.	Multimodal Imaging Including Optical Coherence Tomography Angiography in Serpiginous Choroiditis	Ocular Immunology and Inflammation	25	2		http://dx.doi.org/10.1080/09273948.2017.1288824	R	(1) Irrelevant studies
1050	2019	Lima de Carvalho, J. R.: Paavo, M.: Chen, L.: Chiang, J.: Tsang, S. H.: Sparrow, J. R.	Multimodal imaging in best vitelliform macular dystrophy	Investigative Ophthalmology and Visual Science	60	6		http://dx.doi.org/10.1167/iovs.19-26571	R	(1) Irrelevant studies
1051	2018	D'Esposito, F.: De Crecchio, G.: Maltese, P. E.: Cecchin, S.: Bertelli, M.: Ziccardi, L.: Esposito Veneruso, P.: Magli, A.: Cennamo, G.: Cordeiro, M. F.	Multimodal Imaging in Autosomal Dominant Cone-Rod Dystrophy Caused by Novel CRX Variant	Ophthalmic Research	60	3		http://dx.doi.org/10.1159/000489460	R	(1) Irrelevant studies
1052	2016	Salvatore, S.: Steeples, L. R.: Ross, A. H.: Bailey, C.: Lee, R. W. J.: Carreno, E.	Multimodal imaging in acute posterior multifocal placoid pigment epitheliopathy demonstrating obstruction of the choriocapillaris	Ophthalmic Surgery Lasers and Imaging Retina	47	7		http://dx.doi.org/10.3928/23258160-20160707-12	R	(1) Irrelevant studies
1053	2018	Hamid, M. A.: Mehta, M. C.: Kuppermann, B. D.	Multimodal imaging in a patient with Prader-Willi syndrome	International Journal of Retina and Vitreous	4	1		http://dx.doi.org/10.1186/s40942-018-0147-6	R	(1) Irrelevant studies
1054	2018	Kahloun, R.: Ben Amor, H.: Ksiaa, I.: Zina, S.: Jelliti, B.: Ben Yahia, S.: Khairallah, M.	Multimodal imaging in a case of bilateral outer retinitis associated with mumps infection	International Ophthalmology	38	1		http://dx.doi.org/10.1007/s10792-016-0417-y	R	(1) Irrelevant studies
1055	2019	Espinosa-Barberi, G.: Alba Linero, C.: Llorens Belles, V.: Adan Civera, A.	Multimodal imaging and treatment of Purtscher-like retinopathy	Archivos de la Sociedad Espanola de Oftalmologia	94	1	Estudio multimodal y tratamiento de la retinopatia tipo Purtscher	http://dx.doi.org/10.1016/j.oftal.2018.07.005	R	(1) Irrelevant studies
1056	2018	Patkar, P.: Poornachandra, B.: Gadde, S. G. K.: Naik, N. K.: Yadav, N. K.	Multimodal imaging and non invasive OCT angiography-correlation in different stages of best vitelliform dystrophy	Investigative Ophthalmology and Visual Science	59	9	2018 Annual Meeting of the Association for Research in Vision and Ophthalmology, ARVO 2018. United States.		R	(1) Irrelevant studies
1057	2017	Lin, J.: Boudreault, K.: Tsang, S.	Multimodal imaging and electroretinography in long-chain 3-hydroxyacyl coenzyme a dehydrogenase deficiency	Retinal Cases and Brief Reports	11	1		http://dx.doi.org/10.1097/ICB.0000000000000428	R	(1) Irrelevant studies
1058	2018	Martins, A.: Farinha, C.: Raimundo, M.: Lopes, M.: Santos, A. R.: Melo, P.: Marques, M.: Marques, J. P.: Barreto, P.: Cachulo, M. L.: Neves, C.: Cunha-Vaz, J.: Silva, R.	Multimodal Evaluation of the Fellow Eye of Patients with Retinal Angiomatous Proliferation	Ophthalmic Research	59	2		http://dx.doi.org/10.1159/000481262	R	(1) Irrelevant studies
1059	2018	Cui, X.: Jauregui, R.: Park, K. S.: Tsang, S. H.	Multimodal characterization of a novel mutation causing vitamin B6-responsive gyrate atrophy	Ophthalmic Genetics	39	4		http://dx.doi.org/10.1080/13816810.2018.1474370	R	(1) Irrelevant studies
1060	2019	Zhu, T.: Ma, J.: Li, J.: Dai, X.: Ye, P.: Su, Z.: Kong, D.: Ye, J.	Multifractal and lacunarity analyses of microvascular morphology in eyes with diabetic retinopathy: A projection artifact resolved optical coherence tomography angiography study	Microcirculation	26	3		http://dx.doi.org/10.1111/micc.12519	R	(1) Irrelevant studies
1061	2017	Lanzillo, R.: Cennamo, G.: Criscuolo, C.: Tedeschi, E.: Carotenuto, A.: Cocozza, S.: Cianflone, A.: Sparnelli, F.: Palma, G.: Asciore, L.: Frattaruolo, N.: Velotti, N.: Moccia, M.: Brescia Morra, V.	A multidisciplinary assessment through OCT and correlations to brain pathology and endothelial factors in multiple sclerosis	Multiple Sclerosis Journal	23	3 Supplement 1	7th Joint ECTRIMS-ACTRIMS, MSPARIS2017. France.	http://dx.doi.org/10.1177/1352458517731404	R	(1) Irrelevant studies
1062	2018	Venkatesh, R.: Bavaharan, B.: Yadav, N. K.: Saurabh, K.: Srinivasan, P.: Mahendradas, P.: Prabhu, V.: Roy, R.	Multicolor imaging in choroidal osteomas	International Journal of Retina and Vitreous	4	1		http://dx.doi.org/10.1186/s40942-018-0150-y	R	(1) Irrelevant studies
1063	2019	Ju, M. J.: Hsu, D.: Kwon, J. H.: Wahl, D. J.: Bonora, S.: Jian, Y.: Makita, S.: Yasuno, Y.: Sarunic, M. V.	Multi-scale and -contrast sensorless adaptive optics optical coherence tomography	Quantitative Imaging in Medicine and Surgery	9	5		http://dx.doi.org/10.21037/qims.2019.05.17	R	(1) Irrelevant studies
1064	2017	Werner, J. U.: Enders, C.: Lang, G. K.: Lang, G. E.	Multi-modal imaging including optical coherence tomography angiography in patients with posterior multifocal placoid pigment epitheliopathy	Ophthalmic Surgery Lasers and Imaging Retina	48	9		http://dx.doi.org/10.3928/23258160-20170829-07	R	(1) Irrelevant studies
1065	2019	Beisenova, A.: Issatayeva, A.: Sovetov, S.: Korganbayev, S.: Jelbuldina, M.: Ashikbayeva, Z.: Blanc, W.: Schena, E.: Sales, S.: Molardi, C.: Tosi, D.	Multi-fiber distributed thermal profiling of minimally invasive thermal ablation with scattering-level multiplexing in MgO-doped fibers	Biomedical Optics Express	10	3		http://dx.doi.org/10.1364/BOE.10.001282	R	(1) Irrelevant studies
1066	2014	Liu, X.: Kirby, M.: Zhao, F.	Motion analysis and removal in intensity variation based OCT angiography		5	11		http://dx.doi.org/10.1364/BOE.5.003833	R	(1) Irrelevant studies
1067	2019	Li, H.: Ding, X.: Lu, L.: Yang, J.: Ma, J.	Morphometry of the normal retinal periarteral capillary-free zone and changes during severe nonproliferative diabetic retinopathy	Clinical Hemorheology and Microcirculation	72	2		http://dx.doi.org/10.3233/CH-180458	R	(1) Irrelevant studies
1068	2018	Sugano, Y.: Sekiryu, T.: Furuta, M.: Tomita, R.: Shintake, H.: Maehara, H.: Ojima, A.	Morphometrical evaluation of the choriocapillaris imaged by swept-source optical coherence tomography angiography	Clinical Ophthalmology	12			http://dx.doi.org/10.2147/OPTH.S179634	R	(1) Irrelevant studies
1069	2016	Di, G.: Weihong, Y.: Xiao, Z.: Zhikun, Y.: Xuan, Z.: Yi, Q.: Fangtian, D.	A morphological study of the foveal avascular zone in patients with diabetes mellitus using optical coherence tomography angiography	Graefe's Archive for Clinical and Experimental Ophthalmology	254	5		http://dx.doi.org/10.1007/s00417-015-3143-7	R	(1) Irrelevant studies
1070	2018	Heiferman, Michael J.: Griebenow, Emma J.: Gill, Manjot K.: Fawzi, Amani A.	Morphological Implications of Vascular Structures Not Visualized on Optical Coherence Tomography Angiography in Retinal Vein Occlusion	Ophthalmic surgery, lasers & imaging retina	49	6		https://dx.doi.org/10.3928/23258160-20180601-02	R	(1) Irrelevant studies
1071	2017	Singh, A.: Agarwal, A.: Mahajan, S.: Karkhur, S.: Singh, R.: Bansal, R.: Dogra, M. R.: Gupta, V.	Morphological differences between optic disc collaterals and neovascularization on optical coherence tomography angiography	Graefe's Archive for Clinical and Experimental Ophthalmology	255	4		http://dx.doi.org/10.1007/s00417-016-3565-x	R	(1) Irrelevant studies
1072	2018	Wong, V.: Nguyen, C. T. O.: Jusuf, P.: Lim, J. K. H.: Tayebi, M.: Bui, B. V.	Morphological changes to retinal ganglion cells in a murine model of Alzheimer's disease	Investigative Ophthalmology and Visual Science	59	9	2018 Annual Meeting of the Association for Research in Vision and Ophthalmology, ARVO 2018. United States.		R	(1) Irrelevant studies
1073	2017	Iida, Yuto: Muraoka, Yuki: Ooto, Sotaro: Suzuma, Kiyoshi: Murakami, Tomoaki: Iida-Miwa, Yuko: Ghashut, Rima: Tsujikawa, Akitaka	Morphologic and Functional Retinal Vessel Changes in Branch Retinal Vein Occlusion: An Optical Coherence Tomography Angiography Study	American journal of ophthalmology	182			https://dx.doi.org/10.1016/j.ajo.2017.08.004	R	(1) Irrelevant studies
1074	2018	Zhang, Jian-Hua: Xin, Hai-Liang: Xu, Yue-Ming: Shen, Yi: He, Yu-Qiong: Hsien, Yeh: Lin, Bing: Song, Hong-Tao: Juan, Liu: Yang, Hai-Yue: Qin, Lu-Ping: Zhang, Qiao-Yan: Du, Juan	Morinda officinalis How. - A comprehensive review of traditional uses, phytochemistry and pharmacology	Journal of ethnopharmacology	213			https://dx.doi.org/10.1016/j.jep.2017.10.028	R	(1) Irrelevant studies
1075	2018	Liu, Q.: Chen, S.: Soetikno, B.: Liu, W.: Tong, S.: Zhang, H. F.	Monitoring Acute Stroke in Mouse Model Using Laser Speckle Imaging-Guided Visible-Light Optical Coherence Tomography	IEEE Transactions on Biomedical Engineering	65	10		http://dx.doi.org/10.1109/TBME.2017.2706976	R	(1) Irrelevant studies
1076	2016	Smith, L. J.: Rought Whitta, G.: Dolenc, J.: Wang, D.: van Gunsteren, W. F.	A molecular dynamics simulation investigation of the relative stability of the cyclic peptide octreotide and its deprotonated and its (CF3)-Trp substituted analogs in different solvents	Bioorganic and Medicinal Chemistry	24	20		http://dx.doi.org/10.1016/j.bmc.2016.08.001	R	(1) Irrelevant studies
1077	2017	Praznik, W.: Cavarkapa, A.: Unger, F. M.: Loeppert, R.: Holzer, W.: Viernstein, H.: Mueller, M.	Molecular dimensions and structural features of neutral polysaccharides from the seed mucilage of Hyptis suaveolens L	Food Chemistry	221			http://dx.doi.org/10.1016/j.foodchem.2016.11.087	R	(1) Irrelevant studies
1078	2013	Fung, T.: Muqit, M.: Mordant, D.: Smith, L.: Patel, C.	Modification of spectralis HRA + OCT for intraoperative multi-modality imaging in pediatric retinal diseases	Investigative Ophthalmology and Visual Science	54	15	2013 Annual Meeting of the Association for Research in Vision and Ophthalmology, ARVO 2013. United States.		R	(1) Irrelevant studies
1079	2010	Golding, B. T.: Barnes, M. L.: Bleasdale, C.: Henderson, A. P.: Jiang, D.: Li, X.: Mutlu, E.: Petty, H. J.: Sadeghi, M. M.	Modeling the formation and reactions of benzene metabolites	Chemico-Biological Interactions	184	2020-01-02		http://dx.doi.org/10.1016/j.cbi.2010.01.001	R	(1) Irrelevant studies
1080	2003	Tahtinen, P.: Bagno, A.: Klika, K. D.: Pihlaja, K.	Modeling NMR parameters by DFT methods as an aid to the conformational analysis of cis-fused 7a(8a)-methyl octa(hexa)hydrocyclopenta[d][1,3]oxazines and [3,1]benzoxazines	Journal of the American Chemical Society	125	15		http://dx.doi.org/10.1021/ja021237t	R	(1) Irrelevant studies
1081	2013	Andre, C.: Legrand, B.: Moulat, L.: Wenger, E.: Didierjean, C.: Aubert, E.: Averlant-Petit, M. C.: Martinez, J.: Amblard, M.: Calmes, M.	Mixed oligoureas based on constrained bicyclic and acyclic beta-amino acids derivatives: On the significance of the subunit configuration for folding	Chemistry - A European Journal	19	50		http://dx.doi.org/10.1002/chem.201302829	R	(1) Irrelevant studies
1082	2006	Reddy, P. H.	Mitochondrial oxidative damage in aging and Alzheimer's disease: Implications for mitochondrially targeted antioxidant therapeutics	Journal of Biomedicine and Biotechnology	2006			http://dx.doi.org/10.1155/JBB/2006/31372	R	(1) Irrelevant studies
1083	2019	Yu, B. B.: Zhi, H.: Zhang, X. Y.: Liang, J. W.: He, J.: Su, C.: Xia, W. H.: Zhang, G. X.: Tao, J.	Mitochondrial dysfunction-mediated decline in angiogenic capacity of endothelial progenitor cells is associated with capillary rarefaction in patients with hypertension via downregulation of CXCR4/JAK2/SIRT5 signaling	EBioMedicine	42			http://dx.doi.org/10.1016/j.ebiom.2019.03.031	R	(1) Irrelevant studies
1084	2018	Song, S.: Xu, J.: Li, Y.: Zhang, Q.: Wang, R. K.	Miniature hand-held OCT probe for wide-field retinal angiography for prematurity and pediatric applications	Investigative Ophthalmology and Visual Science	59	9	2018 Annual Meeting of the Association for Research in Vision and Ophthalmology, ARVO 2018. United States.		R	(1) Irrelevant studies
1085	2017	Hidalgo, J.: Dickerson, J. C.: Burnsed, B.: Luqman, A.: Shiflett, J. M.	Middle cerebral artery aneurysm rupture in a neonate with interrupted aortic arch: case report	Child's Nervous System	33	6		http://dx.doi.org/10.1007/s00381-017-3365-6	R	(1) Irrelevant studies
1086	2011	Dong, S.: Cahill, K. J.: Kang, M. I.: Colburn, N. H.: Henrich, C. J.: Wilson, J. A.: Beutler, J. A.: Johnson, R. P.: Porco, J. A.	Microwave-based reaction screening: Tandem retro-Diels-Alder/Diels-Alder cycloadditions of o-quinol dimers	Journal of Organic Chemistry	76	21		http://dx.doi.org/10.1021/jo201658y	R	(1) Irrelevant studies
1087	2018	Serkova, O. S.: Glushko, V. V.: Egorova, M. A.: Maslennikova, V. I.	Microwave assisted alkylation of ortho-methyl-tetra-C-naphthyl-resorcinarene and its phosphorylated derivatives with haloalkanes and ethyl bromoacetate	Tetrahedron Letters	59	26		http://dx.doi.org/10.1016/j.tetlet.2018.05.062	R	(1) Irrelevant studies
1088	2019	Nascimento, E. Silva R.: Chiou, C. A.: Wang, M.: Wang, H.: Shoji, M. K.: Chou, J. C.: D'Souza, E. E.: Greenstein, S. H.: Brauner, S. C.: Alves, M. R.: Pasquale, L. R.: Shen, L. Q.	Microvasculature of the Optic Nerve Head and Peripapillary Region in Patients with Primary Open-Angle Glaucoma	Journal of Glaucoma	28	4		http://dx.doi.org/10.1097/IJG.0000000000001165	R	(1) Irrelevant studies
1089	2018	Song, Y.: Min, J. Y.: Mao, L.: Gong, Y. Y.	Microvasculature dropout detected by the optical coherence tomography angiography in nonarteritic anterior ischemic optic neuropathy	Lasers in Surgery and Medicine	50	3		http://dx.doi.org/10.1002/lsm.22712	R	(1) Irrelevant studies
1090	2017	Chen, C. L.: Nobrega, P.: Wen, J. C.: Mudumbai, R. C.: Menda, S.: Johnstone, M. A.: Chen, P. P.: Wang, R. K.	Microvasculature changes in macular region in glaucomatous eyes using optical coherence tomography-based angiography (OCTA)	Investigative Ophthalmology and Visual Science	58	8	2017 Annual Meeting of the Association for Research in Vision and Ophthalmology, ARVO 2017. United States.		R	(1) Irrelevant studies
1091	2019	Costanzo, E.: Parravano, M.: Gilardi, M.: Cavalleri, M.: Sacconi, R.: Aragona, E.: Varano, M.: Bandello, F.: Querques, G.	Microvascular Retinal and Choroidal Changes in Retinal Vein Occlusion Analyzed by Two Different Optical Coherence Tomography Angiography Devices	Ophthalmologica	242	1		http://dx.doi.org/10.1159/000496195	R	(1) Irrelevant studies
1092	2019	Miguel, A.: Herman, A.: Legeai, J.: Martin, C.: Silva, A.	Microvascular reactivation in the glaucoma post-operative period	Investigative Ophthalmology and Visual Science	60	11	2019 Imaging in the Eye Conference. Canada.		R	(1) Irrelevant studies
1093	2019	Periti, F.: Toma, C.: Plaitano, C.: Guagliano, R.: Bertone, C.: Barilla, D.: Arpa, C.: Vandelli, G.: Bianchi, A.: Vulpetti, A.: Tinelli, C.: Bianchi, P. E.	Microvascular parameters evaluated with optical coherence tomography-angiography in children: comparison between preterm and full-term patients	Acta Ophthalmologica	97	7		http://dx.doi.org/10.1111/aos.14131	R	(1) Irrelevant studies
1094	2019	Deegan, A. J.: Wang, R. K.	Microvascular imaging of the skin	Physics in medicine and biology	64	7		http://dx.doi.org/10.1088/1361-6560/ab03f1	R	(1) Irrelevant studies
1095	2018	Wei, W.: Choi, W. J.: Wang, R. K.	Microvascular imaging and monitoring of human oral cavity lesions in vivo by swept-source OCT-based angiography	Lasers in Medical Science	33	1		http://dx.doi.org/10.1007/s10103-017-2350-3	R	(1) Irrelevant studies
1096	2017	Spaide, R. F.	Microvascular flow abnormalities associated with retinal vasculitis	Retina	37	6		http://dx.doi.org/10.1097/IAE.0000000000001359	R	(1) Irrelevant studies
1097	2019	Thomas, A. S.: Hsu, S. T.: House, R. J.: Finn, A. P.: Kelly, M. P.: Toth, C. A.: Materin, M. A.: Vajzovic, L.	Microvascular Features of Treated Retinoblastoma Tumors in Children Assessed Using OCTA	Ophthalmic surgery, lasers & imaging retina	51	1		http://dx.doi.org/10.3928/23258160-20191211-06	R	(1) Irrelevant studies
1098	2016	Chen, S.: Zhang, X.	Microvascular Density in Glaucomatous Eyes With Hemifield Visual Field Defects: An Optical Coherence Tomography Angiography Study	American Journal of Ophthalmology	170			http://dx.doi.org/10.1016/j.ajo.2016.08.019	R	(1) Irrelevant studies
1099	2016	Akagi, T.: Iida, Y.: Nakanishi, H.: Terada, N.: Morooka, S.: Yamada, H.: Hasegawa, T.: Yokota, S.: Yoshikawa, M.: Yoshimura, N.	Microvascular Density in Glaucomatous Eyes With Hemifield Visual Field Defects: An Optical Coherence Tomography Angiography Study	American Journal of Ophthalmology	168			http://dx.doi.org/10.1016/j.ajo.2016.06.009	R	(1) Irrelevant studies
1100	2019	Lipecz, A.: Miller, L.: Kovacs, I.: Czako, C.: Csipo, T.: Baffi, J.: Csiszar, A.: Tarantini, S.: Ungvari, Z.: Yabluchanskiy, A.: Conley, S.	Microvascular contributions to age-related macular degeneration (AMD): from mechanisms of choriocapillaris aging to novel interventions	GeroScience	41	6		http://dx.doi.org/10.1007/s11357-019-00138-3	R	(1) Irrelevant studies
1101	2016	Assadi, H.: Demidov, V.: Karshafian, R.: Douplik, A.: Vitkin, I. A.	Microvascular contrast enhancement in optical coherence tomography using microbubbles	Journal of biomedical optics	21	7		http://dx.doi.org/10.1117/1.JBO.21.7.076014	R	(1) Irrelevant studies
1102	2017	Lee, E. J.: Kim, S.: Hwang, S.: Han, J. C.: Kee, C.	Microvascular compromise develops following nerve fiber layer damage in normal-tension glaucoma without choroidal vasculature involvement	Journal of Glaucoma	26	3		http://dx.doi.org/10.1097/IJG.0000000000000587	R	(1) Irrelevant studies
1103	2017	Lee, E. J.: Han, J. C.: Kee, C.	Microvascular compromise develops following nerve fiber layer damage in normal-tension glaucoma without choroidal vasculature involvement	Investigative Ophthalmology and Visual Science	58	8	2017 Annual Meeting of the Association for Research in Vision and Ophthalmology, ARVO 2017. United States.		R	(1) Irrelevant studies
1104	2018	Kim, J. A.: Kim, T. W.: Lee, E. J.: Girard, M. J. A.: Mari, J. M.	Microvascular changes in peripapillary and optic nerve head tissues after trabeculectomy in primary open-angle glaucoma	Investigative Ophthalmology and Visual Science	59	11		http://dx.doi.org/10.1167/iovs.18-25038	R	(1) Irrelevant studies
1105	2017	Domanian, A.: Schreur, V.: Liefers, B.: Phan, M.: Hoyng, C.: Klevering, B. J.: De Jong, E.: Theelen, T.	Microvascular changes in patients with diabetic macular edema on optical coherence tomography angiography	Acta Ophthalmologica	95	Supplement 258	Annual Congress of the Netherlands Ophthalmological Society, NOG 2017. Netherlands.	http://dx.doi.org/10.1111/aos.13419	R	(1) Irrelevant studies
1106	2019	Karabulut, M.: Karabulut, S.: Sul, S.: Karalezli, A.	Microvascular changes in amblyopic eyes detected by optical coherence tomography angiography	Journal of AAPOS	23	3		http://dx.doi.org/10.1016/j.jaapos.2018.12.009	R	(1) Irrelevant studies
1107	2019	Bicer, O.: Atilla, H.	Microvascular changes associated with optic disc Drusen: Case report	Turkish Journal of Ophthalmology	49	5		http://dx.doi.org/10.4274/tjo.galenos.2019.14194	R	(1) Irrelevant studies
1108	2018	Mastropasqua, L.: Borrelli, E.: Carpineto, P.: Toto, L.: Di Antonio, L.: Mattei, P. A.: Mastropasqua, R.	Microvascular changes after vitrectomy with internal limiting membrane peeling: an optical coherence tomography angiography study	International Ophthalmology	38	4		http://dx.doi.org/10.1007/s10792-017-0608-1	R	(1) Irrelevant studies
1109	2018	Mansour, A. M.: Shields, C. L.	Microvascular capillary plexus findings of commotio retinae on optical coherence tomography angiography	Case Reports in Ophthalmology	9	3		http://dx.doi.org/10.1159/000494916	R	(1) Irrelevant studies
1110	2016	Suzuki, N.: Hirano, Y.: Yoshida, M.: Tomiyasu, T.: Uemura, A.: Yasukawa, T.: Ogura, Y.	Microvascular Abnormalities on Optical Coherence Tomography Angiography in Macular Edema Associated with Branch Retinal Vein Occlusion	American Journal of Ophthalmology	161			http://dx.doi.org/10.1016/j.ajo.2015.09.038	R	(1) Irrelevant studies
1111	2018	Sung, M. S.: Heo, H.: Park, S. W.	Microstructure of Parapapillary Atrophy Is Associated With Parapapillary Microvasculature in Myopic Eyes	American Journal of Ophthalmology	192			http://dx.doi.org/10.1016/j.ajo.2018.05.022	R	(1) Irrelevant studies
1112	2016	Park, J. R.: Kim, Y.: Park, T.: Oh, W. Y.: Yune, H.: Lee, J. H.: Jo, Y. H.: Kim, K.	Microcirculatory alterations in hemorrhagic shock and sepsis with optical coherence tomography	Critical Care Medicine	44	12 Supplement 1	46th Critical Care Congress of the Society of Critical Care Medicine, SCCM 2016. United States.	http://dx.doi.org/10.1097/01.ccm.0000510097.67054.8a	R	(1) Irrelevant studies
1113	2015	Srinivasan, V. J.: Yu, E.: Radhakrishnan, H.: Can, A.: Climov, M.: Leahy, C.: Ayata, C.: Eikermann-Haerter, K.	Micro-heterogeneity of flow in a mouse model of chronic cerebral hypoperfusion revealed by longitudinal Doppler optical coherence tomography and angiography	Journal of Cerebral Blood Flow and Metabolism	35	10		http://dx.doi.org/10.1038/jcbfm.2015.175	R	(1) Irrelevant studies
1114	2016	Marques, I. P.: Soares, M.: An, L.: Santos, T.: Lopes, M.: Cunha-Vaz, J.: Durbin, M. K.	Methods for quantification of retinal microvascular density in cirrus angioplex oct angiography (OCTA) images	Ophthalmologica	236	Supplement 1	16th Euretina Congress. Denmark.	http://dx.doi.org/10.1159/000448911	R	(1) Irrelevant studies
1115	2016	Durbin, M. K.: Soares, M.: An, L.: Santos, T.: Lopes, M.: Cunha-Vaz, J. G.	Methods for quantification of retinal microvascular density in cirrus AngioPlex OCT Angiography (OCTA) images	Investigative Ophthalmology and Visual Science	57	12	2016 Annual Meeting of the Association for Research in Vision and Ophthalmology, ARVO 2016. United States.		R	(1) Irrelevant studies
1116	2015	Zhang, A.: Zhang, Q.: Chen, C. L.: Wang, R. K.	Methods and algorithms for optical coherence tomography-based angiography: a review and comparison	Journal of biomedical optics	20	10		http://dx.doi.org/10.1117/1.JBO.20.10.100901	R	(1) Irrelevant studies
1117	2017	Khansari, M. M.: O'Neill, W.: Lim, J.: Shahidi, M.	Method for quantitative assessment of retinal vessel tortuosity in optical coherence tomography angiography applied to sickle cell retinopathy	Biomedical Optics Express	8	8		http://dx.doi.org/10.1364/BOE.8.003796	R	(1) Irrelevant studies
1118	2019	Bagherinia, H.: Gregori, G.: Rosenfeld, P. J.: Lyu, C.: Noorikolouri, J.: Shi, Y.: Zheng, F.: De Sisternes, L.: Durbin, M. K.	A method for automated choroidal-scleral interface segmentation in optical coherence tomography	Investigative Ophthalmology and Visual Science	60	9	2019 Annual Meeting Association for Research in Vision and Ophthalmology, ARVO 2019. Canada.		R	(1) Irrelevant studies
1119	2007	Fujii, H.: Itoh, K.: Pandian, R. P.: Sakata, M.: Kuppusamy, P.: Hirata, H.	Measuring brain tissue oxygenation under oxidative stress by ESR/MR dual imaging system	Magnetic resonance in medical sciences : MRMS : an official journal of Japan Society of Magnetic Resonance in Medicine	6	2		http://dx.doi.org/10.2463/mrms.6.83	R	(1) Irrelevant studies
1120	2017	Ragam, R.: Szirth, B.: Khouri, A. S.: Soules, K. A.	Measuring asymmetry of the foveal avascular zone in subjects with Type 1 Diabetes Mellitus using OCTA	Investigative Ophthalmology and Visual Science	58	8	2017 Annual Meeting of the Association for Research in Vision and Ophthalmology, ARVO 2017. United States.		R	(1) Irrelevant studies
1121	2016	Neves, C. A.: Soares, M.: An, L.: Alves, D.: Laron, M.: Santos, T.: Durbin, M. K.: Cunha-Vaz, J. G.	Measurements of the superficial retinal capillary net in healthy eyes using Optical Coherence Tomography Angiography	Investigative Ophthalmology and Visual Science	57	12	2016 Annual Meeting of the Association for Research in Vision and Ophthalmology, ARVO 2016. United States.		R	(1) Irrelevant studies
1122	2018	Karaiskou, E.: Wehrmann, K.: Feucht, N.: Ulbig, M.: Maier, M.	Measurement of vessel density along the retinal vascular arcades with OCT angiography (OCT-A) in acute retinal vein occlusion (RVO) and correlation to visual acuity	Investigative Ophthalmology and Visual Science	59	9	2018 Annual Meeting of the Association for Research in Vision and Ophthalmology, ARVO 2018. United States.		R	(1) Irrelevant studies
1123	2017	Wan, K. H.: Lam, A.: Leung, C. K. S.	Measurement of macular capillary network in glaucoma: An optical coherence tomography angiography (OCT-A) study	Investigative Ophthalmology and Visual Science	58	8	2017 Annual Meeting of the Association for Research in Vision and Ophthalmology, ARVO 2017. United States.		R	(1) Irrelevant studies
1124	2016	Shahlaee, A.: Pefkianaki, M.: Hsu, J.: Ho, A. C.	Measurement of Foveal Avascular Zone Dimensions and its Reliability in Healthy Eyes Using Optical Coherence Tomography Angiography	American Journal of Ophthalmology	161			http://dx.doi.org/10.1016/j.ajo.2015.09.026	R	(1) Irrelevant studies
1125	1984	Glanzer, K.: Appenheimer, M.: Kruck, F.: Vetter, W.: Vetter, H.	Measurement of 8-arginine-vasopressin by radioimmunoassay. Development and application to urine and plasma samples using one extraction method	Acta endocrinologica	106	3			R	(1) Irrelevant studies
1126	2012	Razani, M.: Sun, C.: Mariampillai, A.: Yang, V. X. D.: Kolios, M. C.	Material property of soft tissue measurement using ultrasound excitation and optical coherence elastography	Technology in Cancer Research and Treatment	11	5	CIHR Symposium on Novel Cancer Therapies and Innovations in Treatment Monitoring 2011. Toronto, ON Canada.: (var.pagings).	http://dx.doi.org/10.7785/tcrt.2012.500298	R	(1) Irrelevant studies
1127	2019	Klein, L. E.: Kostelov, M. A.: Tuttle, M. D.: Strittmatter, S. M.: Zilm, K. W.	The many phases of prion protein as observed by NMR	Prion	13	Supplement 1	PRION 2019. Canada.	http://dx.doi.org/10.1080/19336896.2019.1615197	R	(1) Irrelevant studies
1128	2019	Bejcek, L. P.: Garimallaprabhakaran, A. K.: Suyabatmaz, D. M.: Greer, A.: Hersh, W. H.: Greer, E. M.: Murelli, R. P.	Maltol- And Allomaltol-Derived Oxidopyrylium Ylides: Methyl Substitution Pattern Kinetically Influences [5 + 3] Dimerization versus [5 + 2] Cycloaddition Reactions	Journal of Organic Chemistry	84	22		http://dx.doi.org/10.1021/acs.joc.9b02137	R	(1) Irrelevant studies
1129	2019	AttaAllah, H. R.: Mohamed, A. A. M.: Ali, M. A.	Macular vessels density in diabetic retinopathy: quantitative assessment using optical coherence tomography angiography	International Ophthalmology	39	8		http://dx.doi.org/10.1007/s10792-018-1013-0	R	(1) Irrelevant studies
1130	2019	Bojikian, K. D.: Nobrega, P.: Wen, J. C.: Zhang, Q.: Mudumbai, R. C.: Johnstone, M. A.: Wang, R. K.: Chen, P. P.	Macular Vascular Microcirculation in Eyes with Open-Angle Glaucoma Using Different Visual Field Severity Classification Systems	Journal of Glaucoma	28	9		http://dx.doi.org/10.1097/IJG.0000000000001308	R	(1) Irrelevant studies
1131	2017	Chen, Q.: Ma, Q.: Wu, C.: Tan, F.: Chen, F.: Wu, Q.: Zhou, R.: Zhuang, X.: Lu, F.: Qu, J.: Shen, M.	Macular vascular fractal dimension in the deep capillary layer as an early indicator of microvascular loss for retinopathy in type 2 diabetic patients	Investigative Ophthalmology and Visual Science	58	9		http://dx.doi.org/10.1167/iovs.17-21461	R	(1) Irrelevant studies
1132	2016	Abreu-Gonzalez, R.: Diaz-Rodriguez, R.: Rubio-Rodriguez, G.: Gil-Hernandez, M. A.: Abreu-Reyes, P.	Macular vascular flow area and vascular density in healthy population using optical coherence tomography angiography	Investigative Ophthalmology and Visual Science	57	15		http://dx.doi.org/10.1167/iovs.16-20359	R	(1) Irrelevant studies
1133	2019	Hashmani, N.: Hashmani, S.: Murad, A.: Baig, N.	Macular vascular density at the superficial capillary plexus using the optical coherence tomography angiography	Clinical Ophthalmology	13			http://dx.doi.org/10.2147/OPTH.S189515	R	(1) Irrelevant studies
1134	2016	Matet, A.: Daruich, A.: Dirani, A.: Ambresin, A.: Behar-Cohen, F.	Macular Telangiectasia Type 1: Capillary Density and Microvascular Abnormalities Assessed by Optical Coherence Tomography Angiography	American Journal of Ophthalmology	167			http://dx.doi.org/10.1016/j.ajo.2016.04.005	R	(1) Irrelevant studies
1135	2019	Valencia-Perez, C.: Duch-Hurtado, M.: Salom, D.: Hervas, A.: Marin, C.: Rodrigo, R.: Millan, J. M.	Macular retinal vessel density assessment of the superficial, deep plexus and choriocapillaris in patients with retinitis pigmentosa and in healthy individuals using SS-OCT Angiography	Investigative Ophthalmology and Visual Science	60	9	2019 Annual Meeting Association for Research in Vision and Ophthalmology, ARVO 2019. Canada.		R	(1) Irrelevant studies
1136	2016	Saleh, M.: Liu, L.: Jia, Y.: Huang, D.: Rosenbaum, J. T.: Suhler, E. B.: Lin, P.	Macular retinal vascular flow characteristics in birdshot chorioretinopathy using optical coherence tomography angiography	Investigative Ophthalmology and Visual Science	57	12	2016 Annual Meeting of the Association for Research in Vision and Ophthalmology, ARVO 2016. United States.		R	(1) Irrelevant studies
1137	2018	Skondra, D.: Chun, L.	Macular retinal capillary density and blood flow differences between black and white subjects using optical coherence tomography angiography	Acta Ophthalmologica	96	Supplement 261	2018 European Association for Vision and Eye Research Conference, EVER 2018. France.	http://dx.doi.org/10.1111/aos.13972	R	(1) Irrelevant studies
1138	2019	Min, C. H.: Lee, J. Y.: Kim, J. G.: Yoon, Y. H.: Kim, Y. J.	Macular Microvasculature in High Myopia: An Optical Coherence Tomography Angiography Study	Investigative Ophthalmology and Visual Science	60	9	2019 Annual Meeting Association for Research in Vision and Ophthalmology, ARVO 2019. Canada.		R	(1) Irrelevant studies
1139	2019	Chen, H.: Chi, W.: Cai, X.: Deng, Y.: Jiang, X.: Wei, Y.: Zhang, S.	Macular microvasculature features before and after vitrectomy in idiopathic macular epiretinal membrane: an OCT angiography analysis	Eye (Basingstoke)	33	4		http://dx.doi.org/10.1038/s41433-018-0272-3	R	(1) Irrelevant studies
1140	2019	Borrelli, E.: Lonngi, M.: Balasubramanian, S.: Tepelus, T. C.: Baghdasaryan, E.: Iafe, N. A.: Pineles, S. L.: Velez, F. G.: Sarraf, D.: Sadda, S. R.: Tsui, I.	MACULAR MICROVASCULAR NETWORKS in HEALTHY PEDIATRIC SUBJECTS	Retina	39	6		http://dx.doi.org/10.1097/IAE.0000000000002123	R	(1) Irrelevant studies
1141	2019	Hsu, S. T.: Finn, A. P.: Chen, X.: Ngo, H. T.: House, R. J.: Toth, C. A.: Vajzovic, L.	Macular microvascular findings in familial exudative vitreoretinopathy on optical coherence tomography angiography	Ophthalmic Surgery Lasers and Imaging Retina	50	5		http://dx.doi.org/10.3928/23258160-20190503-11	R	(1) Irrelevant studies
1142	2019	Falfoul, Y.: Elleuch, I.: Matri, K. E.: Ghali, H.: Hassairi, A.: Chebil, A.: E. Lmatri L	Macular Microvascular Changes in Patients with Retinitis Pigmentosa Using Optical Coherence Tomography Angiography: Correlation to macular structure and function	Investigative Ophthalmology and Visual Science	60	9	2019 Annual Meeting Association for Research in Vision and Ophthalmology, ARVO 2019. Canada.		R	(1) Irrelevant studies
1143	2016	Stepien, K. E.: Sun, L. W.: Phillips, E.: Mastey, R.: Carroll, J.: Martinez, W.	Macular microvascular abnormalities associated with birdshot chorioretinopathy	Investigative Ophthalmology and Visual Science	57	12	2016 Annual Meeting of the Association for Research in Vision and Ophthalmology, ARVO 2016. United States.		R	(1) Irrelevant studies
1144	2016	Minvielle, W.: Caillaux, V.: Cohen, S. Y.: Chasset, F.: Zambrowski, O.: Miere, A.: Souied, E. H.	Macular Microangiopathy in Sickle Cell Disease Using Optical Coherence Tomography Angiography	American Journal of Ophthalmology	164			http://dx.doi.org/10.1016/j.ajo.2015.12.023	R	(1) Irrelevant studies
1145	2016	Anjos, R.: Vieira, L.: Costa, L.: Vicente, A.: Santos, A.: Alves, N.: Amado, D.: Ferreira, J.: Cunha, J. P.	Macular Ganglion Cell Layer and Peripapillary Retinal Nerve Fibre Layer Thickness in Patients with Unilateral Posterior Cerebral Artery Ischaemic Lesion: An Optical Coherence Tomography Study	Neuro-Ophthalmology	40	1		http://dx.doi.org/10.3109/01658107.2015.1122814	R	(1) Irrelevant studies
1146	2018	Kinouchi, R.: Kinouchi, M.: Ishibazawa, A.: Yoshida, A.	Macular capillary recovery in systemic lupus erythematosus complicated by Kikuchi-Fujimoto disease	International Ophthalmology	38	4		http://dx.doi.org/10.1007/s10792-017-0650-z	R	(1) Irrelevant studies
1147	2018	Kim, Y. J.: Kim, S.: Lee, J. Y.: Kim, J. G.: Yoon, Y. H.	Macular capillary plexuses after epiretinal membrane surgery: An optical coherence tomography angiography study	British Journal of Ophthalmology	102	8		http://dx.doi.org/10.1136/bjophthalmol-2017-311188	R	(1) Irrelevant studies
1148	2019	Zhang, Y. S.: Zhou, N.: Knoll, B.: Samra, S.: Ward, M.: Weintraub, S.: Fawzi, A. A.	Macular Capillary Loss in Cognitive Impairment and Correlation between Cognitive Performance and Vessel Density in the Macula and Disc	Investigative Ophthalmology and Visual Science	60	9	2019 Annual Meeting Association for Research in Vision and Ophthalmology, ARVO 2019. Canada.		R	(6) conference presentations
1149	2019	Horani, M.: Mahmood, S.: Aslam, T. M.	Macular Atrophy of the Retinal Pigment Epithelium in Patients with Neovascular Age-Related Macular Degeneration: What is the Link? Part I: A Review of Disease Characterization and Morphological Associations	Ophthalmology and Therapy	8	2		http://dx.doi.org/10.1007/s40123-019-0177-7	R	(1) Irrelevant studies
1150	2019	Takasago, Y.: Shiragami, C.: Kobayashi, M.: Osaka, R.: Ono, A.: Yamashita, A.: Tsujikawa, A.: Hirooka, K.	MACULAR ATROPHY FINDINGS BY OPTICAL COHERENCE TOMOGRAPHY ANGIOGRAPHY COMPARED WITH FUNDUS AUTOFLUORESCENCE IN TREATED EXUDATIVE AGE-RELATED MACULAR DEGENERATION	Retina (Philadelphia, Pa.)	39	2		http://dx.doi.org/10.1097/IAE.0000000000001980	R	(1) Irrelevant studies
1151	2018	Azuma, S.: Makita, S.: Ikuno, Y.: Miura, M.: Yasuno, Y.	Macular analysis by multi-contrast segmentation of retinal pigment epithelium and choroid by Jones-matrix OCT	Investigative Ophthalmology and Visual Science	59	9	2018 Annual Meeting of the Association for Research in Vision and Ophthalmology, ARVO 2018. United States.		R	(1) Irrelevant studies
1152	2016	Kurysheva, N. I.	Macula in glaucoma: Vascularity evaluated by OCT angiography	Research Journal of Pharmaceutical, Biological and Chemical Sciences	7	5			R	(1) Irrelevant studies
1153	2018	Bastion, M. L. C.	Macroaneurysm complicates a cataractous eye: OCT angiography confirms the diagnosis and monitors treatment	Medical Journal of Malaysia	73	Supplement 2	8th Conjoint Ophthalmology Scientific Conference in conjunction with 10th UKM Ophthalmology Symposium. Malaysia.		R	(1) Irrelevant studies
1154	2014	Lathrop, K. L.: Smialek, N. S.: Lee, S. F.: McIntyre, I. P.: Harker, H. M.: Tobiassen, T. S.: Nischal, K.	M-OCT: A flexible, portable mounting system for OCT imaging	Investigative Ophthalmology and Visual Science	55	13	2014 Annual Meeting of the Association for Research in Vision and Ophthalmology, ARVO 2014. United States.		R	(1) Irrelevant studies
1155	2019	Tsuboi, K.: Kamei, M.	Longitudinal vasculature changes in branch retinal vein occlusion with projection-resolved optical coherence tomography angiography	Graefe's Archive for Clinical and Experimental Ophthalmology	257	9		http://dx.doi.org/10.1007/s00417-019-04371-6	R	(1) Irrelevant studies
1156	2015	Lumbroso, B.: Rispoli, M.: Savastano, M. C.	Longitudinal optical coherence tomography-angiography study of type 2 naive choroidal neovascularization early response after treatment	Retina	35	11		http://dx.doi.org/10.1097/IAE.0000000000000879	R	(1) Irrelevant studies
1157	2019	Duong, K.: Szirth, B.: Khouri, A. S.: Omiunu, A.: Ferm, M.	Longitudinal OCTA analysis of children with type i diabetes mellitus	Investigative Ophthalmology and Visual Science	60	9	2019 Annual Meeting Association for Research in Vision and Ophthalmology, ARVO 2019. Canada.		R	(1) Irrelevant studies
1158	2015	Liu, W.: Yi, J.: Shah, R. S.: Soetikno, B.: Fawzi, A. A.: Zhang, H. F.	Longitudinal monitoring of choroidal neovascularization by OCT angiography in mice	Investigative Ophthalmology and Visual Science	56	7	2015 Annual Meeting of the Association for Research in Vision and Ophthalmology, ARVO 2015. United States.		R	(1) Irrelevant studies
1159	2019	Wada, T.: Song, Y.: Omae, T.: Sogawa, K.: Yoshioka, T.: Nakabayashi, S.: Takahashi, K.: Tani, T.: Ishibazawa, A.: Ishiko, S.: Yanagi, Y.: Yoshida, A.	Longitudinal Measurements of Changes in Retinal Blood Flow in Feline Retinal Vein Occlusion Model Measured by Doppler Optical Coherence Tomography and Optical Coherence Tomography Angiography	Investigative Ophthalmology and Visual Science	60	9	2019 Annual Meeting Association for Research in Vision and Ophthalmology, ARVO 2019. Canada.		R	(1) Irrelevant studies
1160	2019	Yoon, J. H.: Shin, P.: Ju, J.: Kim, G. S.: Oh, W. Y.: Jeong, Y.	Longitudinal investigation of spatiotemporal dynamics of blood cell stagnation in cerebral capillaries using optical coherence tomography angiography during subcortical vascular dementia development	Journal of Cerebral Blood Flow and Metabolism	39	1 Supplement	29th International Symposium on Cerebral Blood Flow, Metabolism and Function and the 14th International Conference on Quantification of Brain Function with PET. Japan.	http://dx.doi.org/10.1177/0271678X19851020	R	(6) conference presentations
1161	2019	Fukutomi, A.: Tsuboi, K.: Kamei, M.	Longitudinal changes of vessel density in cases converting from non-ischemic to ischemic central retinal vein occlusion	Investigative Ophthalmology and Visual Science	60	9	2019 Annual Meeting Association for Research in Vision and Ophthalmology, ARVO 2019. Canada.		R	(1) Irrelevant studies
1162	2019	Proudfoot, J. A.: Suh, M. H.: Weinreb, R. N.: Bowd, C.: Manalastas, P.: Ghahari, E.: Moghimi, S.: Penteado, R.: Hou, H.: Zangwill, L. M.	Longitudinal Changes in Optical Coherence Tomography Angiography (OCTA) Vessel Density and Thickness in Glaucoma Eyes with Focal Lamina Cribrosa Defects	Investigative Ophthalmology and Visual Science	60	9	2019 Annual Meeting Association for Research in Vision and Ophthalmology, ARVO 2019. Canada.		R	(1) Irrelevant studies
1163	2019	Reiter, G. S.: Told, R.: Schlanitz, F. G.: Baumann, L.: Schmidt-Erfurth, U.: Sacu, S.	Longitudinal association between drusen volume and retinal capillary perfusion in intermediate age-related macular degeneration	Investigative Ophthalmology and Visual Science	60	7		http://dx.doi.org/10.1167/iovs.18-26237	R	(1) Irrelevant studies
1164	2019	Lee, M. W.: Nam, K. Y.: Lim, H. B.: Koo, H. M.: Shin, Y. I.: Kim, J. Y.	Long-term repeatability of optical coherence tomography angiography parameters in healthy eyes	Acta Ophthalmologica				http://dx.doi.org/10.1111/aos.14203	R	(1) Irrelevant studies
1165	2019	Forte, R.: Coscas, F.: Serra, R.: Cabral, D.: Colantuono, D.: Souied, E. H.	Long-term follow-up of quiescent choroidal neovascularisation associated with age-related macular degeneration or pachychoroid disease	British Journal of Ophthalmology				http://dx.doi.org/10.1136/bjophthalmol-2019-315189	R	(1) Irrelevant studies
1166	2019	Sustronck, P.: Miere, A.: Oubraham, H.: Souied, E. H.	Long-term follow up or macular neovascularization using optical coherence tomography angiography: Pro Re Nata versus Treat&Extend regimens	Investigative Ophthalmology and Visual Science	60	9	2019 Annual Meeting Association for Research in Vision and Ophthalmology, ARVO 2019. Canada.		R	(1) Irrelevant studies
1167	2017	Xu, J.: Song, S.: Men, S.: Wang, R. K.	Long ranging swept-source optical coherence tomography-based angiography outperforms its spectral-domain counterpart in imaging human skin microcirculations	Journal of biomedical optics	22	11		http://dx.doi.org/10.1117/1.JBO.22.11.116007	R	(1) Irrelevant studies
1168	2017	Goryainov, S. A.: Kondrashov, A. V.: Gol'dberg, M. F.: Batalov, A. I.: Sufianov, R. A.: Zakharova, N. E.: Pronin, I. N.: Gol'bin, D. A.: Zhukov, V. Yu: Dobrovol'sky, G. F.: Shelyakin, S. Yu: Vorob'ev, V. N.: Dadykin, S. S.: Potapov, A. A.	[Long association tracts of the human white matter: an analysis of 18 hemisphere dissections and in vivo HARDI-CSD tractography]	Dlinnye assotsiativnye provodyashie puti belogo veshchestva golovnogo mozga cheloveka: analiz dissektsii 18 polusharii i HARDI-CSD traktografii in vivo.	81	1		https://dx.doi.org/10.17116/neiro201780713-25	R	(1) Irrelevant studies
1169	2018	Lindner, M.: Kosanetzky, S.: Pfau, M.: Nadal, J.: Gordt, L. A.: Schmitz-Valckenberg, S.: Schmid, M.: Holz, F. G.: Fleckenstein, M.: Steinberg, J.: Czauderna, J.: Fimmers, R.: Walter, P.: Weinberger, A.: Wolf, S.: Wolf-Schnurrbusch, U.: Volcker, H. E.: Mackensen, F.: Wiedemann, P.: Mossner, A.: Pauleikhoff, D.: Spital, G.: Weber, B. H. F.: von Strachwitz, C.	Local progression kinetics of geographic atrophy in age-related macular degeneration are associated with atrophy border morphology	Investigative Ophthalmology and Visual Science	59	4		http://dx.doi.org/10.1167/iovs.17-23203	R	(1) Irrelevant studies
1170	2019	Prigyai, N.: Chanmungkalakul, S.: Ervithayasuporn, V.: Yodsin, N.: Jungsuttiwong, S.: Takeda, N.: Unno, M.: Boonmak, J.: Kiatkamjornwong, S.	Lithium-Templated Formation of Polyhedral Oligomeric Silsesquioxanes (POSS)	Inorganic chemistry	58	22		http://dx.doi.org/10.1021/acs.inorgchem.9b01836	R	(1) Irrelevant studies
1171	2017	Mu, L. M.: Bu, Y. Z.: Liu, L.: Xie, H. J.: Ju, R. J.: Wu, J. S.: Zeng, F.: Zhao, Y.: Zhang, J. Y.: Lu, W. L.	Lipid vesicles containing transferrin receptor binding peptide TfR-T12 and octa-arginine conjugate stearyl-R8 efficiently treat brain glioma along with glioma stem cells	Scientific reports	7	1		http://dx.doi.org/10.1038/s41598-017-03805-7	R	(1) Irrelevant studies
1172	2016	Bhanushali, D.: Anegondi, N.: Gadde, S. G. K.: Srinivasan, P.: Chidambara, L.: Yadav, N. K.: Roy, A. S.	Linking retinal microvasculature features with severity of diabetic retinopathy using optical coherence tomography angiography	Investigative Ophthalmology and Visual Science	57	9		http://dx.doi.org/10.1167/iovs.15-18901	R	(1) Irrelevant studies
1173	1995	Manns, D.	Linalool and cineole type glucosides from Cunila spicata	Phytochemistry	39	5			R	(1) Irrelevant studies
1174	2003	Ahmed, A. A.: Gati, T.: Hussein, T. A.: Ali, A. T.: Tzakou, O. A.: Couladis, M. A.: Mabry, T. J.: Toth, G.	Ligustolide A and B, two novel sesquiterpenes with rare skeletons and three 1,10-seco-guaianolide derivatives from Achillea ligustica	Tetrahedron	59	21		http://dx.doi.org/10.1016/S0040-4020%2803%2900572-6	R	(1) Irrelevant studies
1175	2016	Miller, A.: Dongye, C.: Hwang, T. S.: Jia, Y.	Level-set algorithm to improve the reliability of vessel density and avascular area measurements in optical coherence tomography angiography	Investigative Ophthalmology and Visual Science	57	12	2016 Annual Meeting of the Association for Research in Vision and Ophthalmology, ARVO 2016. United States.		R	(1) Irrelevant studies
1176	2019	Meizner, D.: Lisker, A.: Marin, A. I.: Quiroz-Mercado, H.	Letter to the editor: Preventing progression in nonexudative age-related macular degeneration with subthreshold laser therapy: A systematic review	Ophthalmic Surgery Lasers and Imaging Retina	50	9		http://dx.doi.org/10.3928/23258160-20190905-12	R	(1) Irrelevant studies
1177	2019	Asanad, S.: Meer, E.: Fantini, M.: Borrelli, E.: Sadun, A. A.	Leber's hereditary optic neuropathy: Shifting our attention to the macula	American Journal of Ophthalmology Case Reports	13			http://dx.doi.org/10.1016/j.ajoc.2018.11.010	R	(1) Irrelevant studies
1178	2019	Asanad, S.: Meer, E.: Tian, J. J.: Fantini, M.: Nassisi, M.: Sadun, A. A.	Leber's hereditary optic neuropathy: Severe vascular pathology in a severe primary mutation	Intractable and Rare Diseases Research	8	1		http://dx.doi.org/10.5582/irdr.2018.01126	R	(1) Irrelevant studies
1179	2019	Note, Olivier Placide: Ngo Mbing, Josephine: Kilhoffer, Marie-Claude: Pegnyemb, Dieudonne Emmanuel: Lobstein, Annelise	Lebbeckoside C, a new triterpenoid saponin from the stem barks of Albizia lebbeck inhibits the growth of human glioblastoma cells	Natural product research	33	16		https://dx.doi.org/10.1080/14786419.2018.1440231	R	(1) Irrelevant studies
1180	2001	Masci, B.	Large parent homooxacalixarenes: Formation and transformation	Tetrahedron	57	14		http://dx.doi.org/10.1016/S0040-4020%2801%2900135-1	R	(1) Irrelevant studies
1181	2010	Campello, M. Paula C.: Lacerda, Sara: Santos, Isabel C.: Pereira, Giovannia A.: Geraldes, Carlos F. G. C.: Kotek, Jan: Hermann, Petr: Vanek, Jakub: Lubal, Premysl: Kubicek, Vojtech: Toth, Eva: Santos, Isabel	Lanthanide(III) complexes of 4,10-bis(phosphonomethyl)-1,4,7,10-tetraazacyclododecane-1,7-diacetic acid (trans-H6do2a2p) in solution and in the solid state: structural studies along the series	Chemistry (Weinheim an der Bergstrasse, Germany)	16	28		https://dx.doi.org/10.1002/chem.201000320	R	(1) Irrelevant studies
1182	2017	Merkle, C.: Srinivasan, V.	Laminar cortical blood flow in mice is quantified by dynamic contrast optical coherence tomography	Journal of Cerebral Blood Flow and Metabolism	37	1 Supplement 1	28th International Symposium on Cerebral Blood Flow, Metabolism and Function and the 13th International Conference on Quantification of Brain Function with PET 2017. Germany.	http://dx.doi.org/10.1177/0271678X17695978	R	(1) Irrelevant studies
1183	2008	Stoll, I.: Mix, A.: Rozhenko, A. B.: Neumann, B.: Stammler, H. G.: Mattay, J.	Kemp's triacid attached to octa-O-methyl resorc[4]arenes: conformations in solution and comparative binding studies with various 2-amino pyridines	Tetrahedron	64	17		http://dx.doi.org/10.1016/j.tet.2008.01.138	R	(1) Irrelevant studies
1184	2008	Ngamga, D.: Bipa, J.: Lebatha, P.: Hiza, C.: Mutanyatta, J.: Bezabih, M. T.: Tane, P.: Abegaz, B. M.	Isoquinoline alkaloids and homoisoflavonoids from Drimiopsis barteri Bak and D. burkei Bak	Natural Product Communications	3	5			R	(1) Irrelevant studies
1185	2015	Kaur, H.: Onsare, J. G.: Sharma, V.: Arora, D. S.	Isolation, purification and characterization of novel antimicrobial compound 7-methoxy-2,2-dimethyl-4-octa-4',6'-dienyl-2H-napthalene-1-one from Penicillium sp. and its cytotoxicity studies	AMB Express	5	1		http://dx.doi.org/10.1186/s13568-015-0120-9	R	(1) Irrelevant studies
1186	2006	Cho, J. Y.: Moon, J. H.: Kim, H. K.: Ma, S. J.: Kim, S. J.: Jang, M. Y.: Kawazoe, K.: Takaishi, Y.: Park, K. H.	Isolation and structural elucidation of antimicrobial compounds from buckwheat hull	Journal of Microbiology and Biotechnology	16	4			R	(1) Irrelevant studies
1187	1993	Klein, A.: Carnoy, C.: Lamblin, G.: Roussel, P.: Van Kuik, J. A.: Vliegenthart, J. F. G.	Isolation and structural characterization of novel sialylated oligosaccharide-alditols from respiratory-mucus glycoproteins of a patient suffering from bronchiectasis	European Journal of Biochemistry	211	3		http://dx.doi.org/10.1111/j.1432-1033.1993.tb17575.x	R	(1) Irrelevant studies
1188	1986	Scudder, P.: Tang, P. W.: Hounsell, E. F.: Lawson, A. M.: Mehmet, H.: Feizi, T.	Isolation and characterization of sulphated oligosaccharides released from bovine corneal keratan sulphate by the action of endo-beta-galactosidase	European journal of biochemistry	157	2			R	(1) Irrelevant studies
1189	2016	Pal, R. S.: Pal, Y.: Singh, V.	Isolation and characterization of n-octa decanoic acid from whole aerial parts of Centella asiatica Linn	International Journal of Pharmacy and Technology	8	3			R	(1) Irrelevant studies
1190	1985	Collins, M. D.: Green, P. N.	Isolation and characterization of a novel coenzyme Q from some methane-oxidizing bacteria	Biochemical and Biophysical Research Communications	133	3			R	(1) Irrelevant studies
1191	2018	Khayat, M.: Williams, M.: Lois, N.	Ischemic retinal vein occlusion: characterizing the more severe spectrum of retinal vein occlusion	Survey of Ophthalmology	63	6		http://dx.doi.org/10.1016/j.survophthal.2018.04.005	R	(1) Irrelevant studies
1192	1988	Petitou, M.: Lormeau, J. C.: Perly, B.: Berthault, P.: Bossennec, V.: Sie, P.: Choay, J.	Is there a unique sequence in heparin for interaction with heparin cofactor II? Structural and biological studies of heparin-derived oligosaccharides	Journal of Biological Chemistry	263	18			R	(1) Irrelevant studies
1193	2016	Hwang, L. D.: Breslin, P. A. S.: Reed, D. R.: Zhu, G.: Martin, N. G.: Wright, M. J.	Is the association between sweet and bitter perception due to genetic variation?	Chemical Senses	41	9		http://dx.doi.org/10.1093/chemse/bjw083	R	(1) Irrelevant studies
1194	2019	Haan, J. D.: van de Kreeke, J. A.: van Berckel, B. N.: Barkhof, F.: Teunissen, C. E.: Scheltens, P.: Verbraak, F. D.: Bouwman, F. H.	Is retinal vasculature a biomarker in amyloid proven Alzheimer's disease?	Alzheimer's and Dementia: Diagnosis, Assessment and Disease Monitoring	11			http://dx.doi.org/10.1016/j.dadm.2019.03.006	I
1195	2012	Eriksson, U.: Alm, A.: Larsson, E.	Is quantitative spectral-domain superior to time-domain optical coherence tomography (OCT) in eyes with age-related macular degeneration?	Acta Ophthalmologica	90	7		http://dx.doi.org/10.1111/j.1755-3768.2011.02112.x	R	(1) Irrelevant studies
1196	2019	Grewal, D. S.: Fekrat, S.: Fine, H. F.	Is OCT angiography useful in neurodegenerative diseases?	Ophthalmic Surgery Lasers and Imaging Retina	50	5		http://dx.doi.org/10.3928/23258160-20190503-02	R	(2) review studies
1197	2013	Polasek, M.: Caravan, P.	Is macrocycle a synonym for kinetic inertness in Gd(III) complexes? Effect of coordinating and noncoordinating substituents on inertness and relaxivity of Gd(III) chelates with DO3A-like ligands	Inorganic Chemistry	52	7		http://dx.doi.org/10.1021/ic400227k	R	(1) Irrelevant studies
1198	2018	Patel, S. R.: Moysidis, S. N.: Koulisis, N.: Storey, P. P.: Kashani, A. H.: Rao, N. A.: Rodger, D. C.	Is it melanoma-associated retinopathy or drug toxicity? Bilateral cystoid macular edema posing a diagnostic and therapeutic dilemma	American Journal of Ophthalmology Case Reports	10			http://dx.doi.org/10.1016/j.ajoc.2018.01.030	R	(1) Irrelevant studies
1199	2011	Konstantinov, A.: Chittim, B.: Potter, D.: Klein, J.: Riddell, N.: McCrindle, R.	Is BDE-175 an important enough component of commercial octabromodiphenyl ether mixtures to be listed in Annex A of the Stockholm Convention?	Chemosphere	82	5		http://dx.doi.org/10.1016/j.chemosphere.2010.11.016	R	(1) Irrelevant studies
1200	2019	Fan, N.: Tan, J.: Liu, X.	Is "normal tension glaucoma" glaucoma?	Medical Hypotheses	133			http://dx.doi.org/10.1016/j.mehy.2019.109405	R	(1) Irrelevant studies
1201	2018	Kimura, I.: Kanno, J.: Shoji, T.: Yoshikawa, Y.: Ozaki, K.: Ibuki, H.: Ishii, H.: Akiyama, T.: Shinoda, K.	The investingation of optic disc vessel density by swept source optical coherence tomography angiography	Investigative Ophthalmology and Visual Science	59	9	2018 Annual Meeting of the Association for Research in Vision and Ophthalmology, ARVO 2018. United States.		R	(1) Irrelevant studies
1202	2017	Custo Greig, L. C.: Qiu, K.: Awasthi, S.: Miller, J. B.: Brauner, S.: Greenstein, S. H.: Turalba, A. V.: Pasquale, L. R.: Shen, L. Q.	Investigation of optic nerve head microvascular changes in primary open angle glaucoma and chronic angle closure glaucoma using OCT-angiography	Investigative Ophthalmology and Visual Science	58	8	2017 Annual Meeting of the Association for Research in Vision and Ophthalmology, ARVO 2017. United States.		R	(1) Irrelevant studies
1203	2016	Patel, A.: Otte, C.: Schlaefer, A.: Nir, D.: Otte, S.: Ngo, T.: Loke, T.: Winkler, M.	Investigating the feasibility of optical coherence tomography to identify prostate cancer-an ex-vivo study	Journal of Urology	195	4 SUPPL. 1	2016 Annual Meeting of the American Urological Association, AUA. San Diego, CA United States.: (var.pagings).		R	(1) Irrelevant studies
[truncated: 788 more rows]
